# Supplementary material for: Comprehensive characterization of the alternative splicing landscape in head and neck squamous cell carcinoma reveals novel events associated with tumorigenesis and the immune microenvironment
Source: Theranostics. 2019 Oct 14;9(25):7648–65. doi: 10.7150/thno.36585 (PMC6831462; doi:10.7150/thno.36585)
Supplement: Supplementary file 2 — Supplementary tables. [file thnov09p7648s2.zip › Table S1.xlsx]

## Sheet: Sheet1
Supplementary Table S1. Clinical characteristics of TCGA HNSC cohort
Characteristics	No. of patients(%)
	(n = 464)
Age
Median	61(53-68)
<60	207(44.6%)
≥60	257(55.4%)
Sex
Male	340(73.3%)
Female	124(26.7%)
Primary Tumor Site
Alveolar ridge	18(3.9%)
Base of tongue	20(4.3%)
Buccal mucosa	17(3.7%)
Floor of mouth	57(12.3%)
Hard palate	6(1.3%)
Hypopharynx	10(2.3%)
Larynx	103(22.2%)
Lip	3(0.6%)
Oral cavity	67(14.4%)
Oral tongue	115(24.8%)
Oropharynx	9(1.9%)
Tonsil	39(8.4%)
HPV
Positive	394(84.9%)
Negative	70(15.1%)
T Stage
T1-T2	165(35.6%)
T3	125(26.9%)
T4	174(37.5%)
N Stage
N0-N1	312(67.2%)
N2-N3	152(32.8%)
TNM Stage
I	18(3.9%)
II	88(19.0%)
III	102(22.0%)
IV	256(55.1%)
Relapsed/Progressed
Yes	333(71.8%)
No	131(28.2%)
Death
Yes	261(56.3%)
No	203(43.7%)
