# Supplementary material for: Comprehensive characterization of the alternative splicing landscape in head and neck squamous cell carcinoma reveals novel events associated with tumorigenesis and the immune microenvironment
Source: Theranostics. 2019 Oct 14;9(25):7648–65. doi: 10.7150/thno.36585 (PMC6831462; doi:10.7150/thno.36585)
Supplement: Supplementary file 2 — Supplementary tables. [file thnov09p7648s2.zip › Table S2.xlsx]

## Sheet: Sheet1
Supplementary Table S2：The detailed information of the detected AS events in HNSC.
Symbol_ID	Gene Symbol	AS_ID	Splice_Type	Exons	From_exon	To_exon	Novel_splice	Percentage_with_values	PSI_range	Std_PSI	PSI_average
PLEKHN1-ES-1	PLEKHN1	1	ES	11	10	12	0	0.972222	0.271	0.0445	0.961704
PLEKHN1-AA-2	PLEKHN1	2	AA	6.1	5.3	6.2	0	0.896825	0.1553	0.0195	0.991483
PLEKHN1-RI-3	PLEKHN1	3	RI	5.2	5.1	5.3	0	0.920635	0.9374	0.1538	0.461188
HES4-AD-4	HES4	4	AD	1.2:1.3	1.1	2	0	1	0.3581	0.0681	0.906213
HES4-ES-5	HES4	5	ES	1.3	1.1	2	0	1	0.291	0.0514	0.933548
HES4-RI-6	HES4	6	RI	1.2	1.1	1.3	0	1	0.716	0.1424	0.425211
C1orf159-AP-7	C1orf159	7	AP	1			0	0.829365	0.8557	0.1803	0.677897
C1orf159-AP-8	C1orf159	8	AP	3			0	0.829365	0.7031	0.1266	0.161489
C1orf159-AP-9	C1orf159	9	AP	4.1			0	0.829365	0.8557	0.1529	0.160619
C1orf159-AT-11	C1orf159	11	AT	12			0	1	0.1448	0.032	0.96698
C1orf159-RI-12	C1orf159	12	RI	11.2	11.1	11.3	0	0.96627	0.8009	0.1578	0.720335
C1orf159-AD-13	C1orf159	13	AD	11.2:11.3	11.1	12	0	0.996032	0.9515	0.1528	0.391825
C1orf159-ES-14	C1orf159	14	ES	11.3	11.1	12	0	0.97619	0.7257	0.1381	0.232988
C1orf159-RI-16	C1orf159	16	RI	5.4	5.3	5.5	0	0.793651	0.83	0.2232	0.760415
C1orf159-AA-20	C1orf159	20	AA	5.1:5.2:5.3:5.4	4.4	5.5	0	0.978175	0.6183	0.0782	0.0836085
TNFRSF18-AP-33	TNFRSF18	33	AP	2.1			0	0.980159	0.7258	0.128	0.197681
TNFRSF18-AP-34	TNFRSF18	34	AP	1			0	0.980159	0.7258	0.128	0.802319
TNFRSF18-AD-35	TNFRSF18	35	AD	4.2	4.1	5.1	0	0.972222	0.2922	0.0386	0.937738
TNFRSF18-ES-36	TNFRSF18	36	ES	4.1:4.2:5.1	3	5.2	0	0.990079	0.0934	0.0113	0.992597
TNFRSF18-ES-37	TNFRSF18	37	ES	4.1:5.1	3	5.2	0	0.829365	0.6956	0.1037	0.920129
SDF4-AT-38	SDF4	38	AT	8.2			0	1	0.0338	0.0044	0.997232
SDF4-AA-40	SDF4	40	AA	8.1	7	8.2	0	1	0.1231	0.0194	0.0536226
UBE2J2-ES-48	UBE2J2	48	ES	6.1	5	7	0	0.998016	0.45	0.0421	0.0673827
UBE2J2-ES-63	UBE2J2	63	ES	2.1:2.2	1.1	5	0	0.892857	0.9296	0.1919	0.625457
UBE2J2-ES-64	UBE2J2	64	ES	1.2:2.1	1.1	5	0	0.753968	1	0.2369	0.509966
UBE2J2-ES-65	UBE2J2	65	ES	2.1	1.1	5	0	1	0.1718	0.0228	0.972678
ACAP3-ES-74	ACAP3	74	ES	21	20	22	0	1	0.237	0.0439	0.931247
CPSF3L-AA-80	CPSF3L	80	AA	11.1	10	11.2	0	1	0.3099	0.0494	0.101037
CPSF3L-ES-81	CPSF3L	81	ES	00:10:11.100000	9	11.2	0	0.974206	0.9387	0.0924	0.924161
CPSF3L-ES-82	CPSF3L	82	ES	10	9	11.2	0	1	0.096	0.008	0.994459
CPSF3L-AA-83	CPSF3L	83	AA	7.1	6.2	7.2	0	1	0.1186	0.0114	0.982421
CPSF3L-AA-84	CPSF3L	84	AA	6.1	5.2	6.2	0	1	0.0846	0.0121	0.982027
CPSF3L-ES-85	CPSF3L	85	ES	5.1:5.2:6.1:6.2:7.1:7.2:8	4	9	0	0.964286	0.4164	0.0327	0.993987
CPSF3L-ES-86	CPSF3L	86	ES	5.2:6.1:6.2:7.1:7.2:8	4	9	0	1	0.0097	0.0009	0.99983
CPSF3L-ES-88	CPSF3L	88	ES	5.2:6.2:7.1:7.2:8	4	9	0	0.876984	0.416	0.0365	0.993886
CPSF3L-ES-91	CPSF3L	91	ES	5.2:6.1:6.2:7.2:8	4	9	0	0.926587	0.3004	0.0323	0.993605
CPSF3L-ES-94	CPSF3L	94	ES	5.1:5.2:6.1:6.2	4	7.1	0	0.954365	0.3279	0.0347	0.990925
CPSF3L-ES-95	CPSF3L	95	ES	5.2:6.1:6.2	4	7.1	0	1	0.0089	0.0012	0.999685
CPSF3L-ES-97	CPSF3L	97	ES	5.2:6.2	4	7.1	0	0.867063	0.2936	0.0474	0.986484
CPSF3L-AA-98	CPSF3L	98	AA	5.1	4	5.2	0	0.996032	0.561	0.046	0.0502299
CPSF3L-ES-124	CPSF3L	124	ES	4:5.2:6.1:6.2	1	7.1	0	1	0.0178	0.003	0.998365
CPSF3L-ES-132	CPSF3L	132	ES	4:5.2:6.2	1	7.1	0	0.875	0.4601	0.097	0.942955
DVL1-AD-141	DVL1	141	AD	11.2	11.1	12	0	0.996032	0.6918	0.1259	0.481879
MXRA8-AP-142	MXRA8	142	AP	1			0	0.982143	1	0.1746	0.113694
MXRA8-AP-143	MXRA8	143	AP	2			0	0.982143	1	0.1746	0.886306
MXRA8-AA-144	MXRA8	144	AA	11.1	10.2	11.2	0	1	0.2713	0.0183	0.983824
MXRA8-ES-146	MXRA8	146	ES	4	3	5	0	0.970238	0.4255	0.049	0.976132
AURKAIP1-RI-147	AURKAIP1	147	RI	1.4	1.3	1.5	0	1	0.6673	0.1176	0.322675
AURKAIP1-RI-148	AURKAIP1	148	RI	1.3:1.4	1.2	1.5	0	0.998016	0.6078	0.1188	0.794241
AURKAIP1-AD-149	AURKAIP1	149	AD	1.3	1.2	1.5	0	0.998016	0.3397	0.0448	0.926166
AURKAIP1-RI-150	AURKAIP1	150	RI	1.2:1.3:1.4	1.1	1.5	0	1	0.216	0.0314	0.0606349
AURKAIP1-AD-151	AURKAIP1	151	AD	1.2:1.3	1.1	1.5	0	1	0.3594	0.043	0.143775
CCNL2-AT-155	CCNL2	155	AT	12			0	1	0.6728	0.1062	0.668016
CCNL2-AT-157	CCNL2	157	AT	6.3			0	1	0.6728	0.1062	0.331984
CCNL2-AA-158	CCNL2	158	AA	7.1	6.1	7.2	0	0.876984	0.5308	0.0809	0.93851
CCNL2-ES-160	CCNL2	160	ES	6.1:7.1	5	7.2	0	0.990079	1	0.262	0.476896
CCNL2-ES-161	CCNL2	161	ES	6.1:6.2	5	7.2	0	0.936508	0.7567	0.1428	0.152511
CCNL2-ES-162	CCNL2	162	ES	6.1	5	7.2	0	0.912698	0.5721	0.0842	0.0673902
MRPL20-AT-165	MRPL20	165	AT	4			0	1	0.0844	0.0118	0.977905
ANKRD65-ES-167	ANKRD65	167	ES	2	1.4	3	0	0.918651	1	0.1259	0.120392
ANKRD65-ES-168	ANKRD65	168	ES	1.4:2	1.3	3	0	0.805556	1	0.2168	0.352949
ANKRD65-AD-169	ANKRD65	169	AD	1.4	1.3	3	0	0.892857	0.5487	0.0799	0.84523
ANKRD65-RI-170	ANKRD65	170	RI	1.2	1.1	1.3	0	0.946429	0.8953	0.1585	0.590589
VWA1-AA-171	VWA1	171	AA	2.1	1	2.2	0	1	0.0829	0.0129	0.983101
ATAD3B-AT-173	ATAD3B	173	AT	17			0	1	0.0835	0.0132	0.989177
ATAD3A-AP-174	ATAD3A	174	AP	1			0	0.994048	0.5422	0.0708	0.885296
ATAD3A-AP-175	ATAD3A	175	AP	2			0	0.994048	0.5422	0.0708	0.114704
ATAD3A-AA-176	ATAD3A	176	AA	4.1	3	4.2	0	0.996032	0.7463	0.1229	0.215702
SSU72-AT-179	SSU72	179	AT	2.2			0	1	0.3121	0.0478	0.0721998
SSU72-AT-180	SSU72	180	AT	5			0	1	0.3121	0.0478	0.927801
MIB2-AP-181	MIB2	181	AP	2			0	0.992063	0.8738	0.1018	0.243732
MIB2-AP-183	MIB2	183	AP	1			0	0.992063	0.91	0.1167	0.616046
MIB2-AP-184	MIB2	184	AP	3.1			0	0.992063	0.658	0.0706	0.0965324
MIB2-RI-188	MIB2	188	RI	19.2	19.1	19.3	0	0.984127	0.0695	0.0044	0.99961
MIB2-ES-189	MIB2	189	ES	19.1:19.2:19.3	18	20	0	1	0.3581	0.0391	0.966253
MIB2-ES-192	MIB2	192	ES	11	10.2	12.1	0	0.998016	0.146	0.0243	0.980421
MIB2-AA-193	MIB2	193	AA	10.1	9	10.2	0	0.992063	0.2621	0.0425	0.952544
MIB2-ES-194	MIB2	194	ES	10.1:10.2	9	11	0	0.998016	0.2158	0.0272	0.980095
MIB2-ES-196	MIB2	196	ES	8	7	9	0	1	0.2633	0.0324	0.97671
MIB2-AD-197	MIB2	197	AD	5.4	5.3	6	0	0.906746	0.4954	0.0675	0.938282
MIB2-AD-198	MIB2	198	AD	5.3:5.4	5.2	6	0	0.986111	0.5292	0.1023	0.855066
MIB2-AA-200	MIB2	200	AA	5.1	3.2	5.2	0	0.855159	0.8808	0.1441	0.543714
MMP23B-RI-202	MMP23B	202	RI	3.4	3.3	3.5	0	0.769841	1	0.2036	0.277411
CDK11B-AP-204	CDK11B	204	AP	1			0	0.990079	0.4736	0.0387	0.954354
SLC35E2B-ES-207	SLC35E2B	207	ES	2	1	3	0	0.958333	0.9267	0.1729	0.564955
CDK11A-AP-208	CDK11A	208	AP	1			0	0.956349	0	0	1
CDK11A-AT-212	CDK11A	212	AT	20			0	1	0	0	1
CDK11A-AD-213	CDK11A	213	AD	11.2	11.1	12.1	0	0.998016	0.3319	0.0582	0.921156
CDK11A-AD-214	CDK11A	214	AD	7.2	7.1	8	0	0.990079	0.8247	0.119	0.343724
CDK11A-ES-216	CDK11A	216	ES	6.2	5	7.1	0	1	0.1948	0.0303	0.963116
CDK11A-AD-218	CDK11A	218	AD	4.2	4.1	5	0	0.984127	0.6263	0.091	0.735303
CDK11A-AD-220	CDK11A	220	AD	2.3:2.4	2.2	3	0	0.964286	1	0.0788	0.0872749
CDK11A-ES-221	CDK11A	221	ES	2.4	2.2	3	0	0.970238	1	0.1205	0.295911
SLC35E2-AT-222	SLC35E2	222	AT	8			0	1	0.7263	0.1705	0.675229
SLC35E2-AT-223	SLC35E2	223	AT	7			0	1	0.7263	0.1705	0.324771
NADK-AP-225	NADK	225	AP	3			0	0.980159	0.8869	0.1824	0.645345
NADK-AP-226	NADK	226	AP	8			0	0.980159	0.3643	0.0557	0.0548737
NADK-AP-228	NADK	228	AP	1			0	0.980159	0.7996	0.1742	0.252455
GNB1-ES-231	GNB1	231	ES	2	1	3	1	0.970238	0.1875	0.0254	0.915024
PRKCZ-AP-240	PRKCZ	240	AP	1			0	0.954365	0.9092	0.1265	0.897011
C1orf86-AP-244	C1orf86	244	AP	1			0	0.996032	0.4807	0.0618	0.0579968
C1orf86-AP-245	C1orf86	245	AP	3			0	0.996032	0.4807	0.0618	0.942003
C1orf86-AT-246	C1orf86	246	AT	7.2			0	1	0.4606	0.0634	0.624887
C1orf86-AT-247	C1orf86	247	AT	10			0	1	0.4606	0.0634	0.375114
C1orf86-ES-248	C1orf86	248	ES	6:7.1:8:9	5	10	0	0.859127	1	0.0948	0.103214
C1orf86-ES-249	C1orf86	249	ES	7.1:8:9	5	10	0	0.882937	1	0.1177	0.151996
C1orf86-ES-250	C1orf86	250	ES	6	5	7.1	0	1	0.5152	0.0805	0.305869
C1orf86-ES-251	C1orf86	251	ES	4	3	5	0	1	0.1353	0.0219	0.963582
MORN1-AT-252	MORN1	252	AT	8			0	0.958333	1	0.273	0.438004
MORN1-AT-253	MORN1	253	AT	17			0	0.958333	1	0.2608	0.380392
MORN1-AT-254	MORN1	254	AT	13			0	0.958333	0.9317	0.1626	0.181602
RER1-AP-256	RER1	256	AP	1			0	1	0.3029	0.0399	0.949697
RER1-AP-257	RER1	257	AP	2.1			0	1	0.3029	0.0399	0.0503032
RER1-ES-261	RER1	261	ES	4	3	5	0	1	0.1241	0.0119	0.987132
PEX10-AA-265	PEX10	265	AA	7.1	6	7.2	0	0.992063	0.0055	0.0002	0.999989
PEX10-AA-266	PEX10	266	AA	5.1	4.2	5.2	0	0.990079	0.2394	0.0421	0.0829373
PEX10-AD-268	PEX10	268	AD	4.2	4.1	5.2	0	0.990079	0.2686	0.0313	0.966482
PEX10-ES-269	PEX10	269	ES	2	1	3	0	0.859127	1	0.0909	0.0593453
PLCH2-AT-272	PLCH2	272	AT	23.2			0	0.998016	0.4269	0.0791	0.857957
PLCH2-AT-273	PLCH2	273	AT	22.3			0	0.998016	0.4269	0.0791	0.142044
PLCH2-ES-274	PLCH2	274	ES	22.2:23.1	22.1	23.2	0	0.958333	0.9855	0.213	0.353474
PLCH2-ES-275	PLCH2	275	ES	17	16	18	0	0.97619	0.3794	0.0657	0.930777
PLCH2-ES-276	PLCH2	276	ES	4.2:5.1:5.2:6:7:8:9:10:11:12:13:14:15:16:17:18	4.1	19	0	0.988095	0	0	1
PLCH2-ES-278	PLCH2	278	ES	4.2:5.1:5.2:6:7:8:9:10:11:12:13:14:15:16:18	4.1	19	0	0.865079	0	0	1
PANK4-ES-282	PANK4	282	ES	2.5:3.1	2.4	3.2	0	0.982143	0.0655	0.0074	0.997209
TNFRSF14-AP-286	TNFRSF14	286	AP	2.1			0	0.998016	0.2216	0.0273	0.981574
TNFRSF14-AA-289	TNFRSF14	289	AA	7.1	6	7.2	0	0.996032	0.5771	0.0836	0.150387
FAM213B-AA-290	FAM213B	290	AA	6.1	5	6.2	0	0.998016	0.7944	0.0877	0.592207
FAM213B-ES-291	FAM213B	291	ES	5:6.1:6.2	4.2	6.3	0	0.998016	0.1056	0.0052	0.999543
FAM213B-ES-292	FAM213B	292	ES	00:05:06.200000	4.2	6.3	0	0.990079	0.1168	0.0061	0.999449
FAM213B-AA-293	FAM213B	293	AA	4.1	3	4.2	0	0.982143	0.271	0.0388	0.052036
ARHGEF16-AP-307	ARHGEF16	307	AP	1			0	0.803571	1	0.2648	0.448706
ARHGEF16-AP-308	ARHGEF16	308	AP	4.1			0	0.803571	0.7865	0.1363	0.176791
ARHGEF16-AP-309	ARHGEF16	309	AP	3.1			0	0.803571	0.8251	0.1952	0.216433
ARHGEF16-AP-310	ARHGEF16	310	AP	7			0	0.803571	0.7156	0.1271	0.158077
MEGF6-AP-312	MEGF6	312	AP	6			0	0.859127	0.5613	0.0742	0.963848
MEGF6-ES-313	MEGF6	313	ES	39	38	40	0	0.992063	0.0833	0.0039	0.999666
MEGF6-ES-314	MEGF6	314	ES	00:36:37.100000	35	37.2	0	1	0.082	0.0073	0.998206
MEGF6-ES-315	MEGF6	315	ES	31	30	32	0	0.952381	0.8974	0.1709	0.593099
MEGF6-ES-317	MEGF6	317	ES	1 day, 2:27:00	25	28	0	0.96627	0.4169	0.061	0.95967
TPRG1L-ES-319	TPRG1L	319	ES	3	2	4	0	0.998016	0.0256	0.0036	0.998012
WRAP73-RI-320	WRAP73	320	RI	11.2	11.1	11.3	0	1	0.5889	0.0901	0.320114
TP73-ES-325	TP73	325	ES	15	14	16	0	0.972222	0.6528	0.0823	0.892149
TP73-ES-327	TP73	327	ES	13:14:15	12	16	0	0.980159	0.0804	0.0079	0.998328
TP73-ES-330	TP73	330	ES	13:14:00	12	16	0	0.859127	0.2794	0.0297	0.993313
TP73-ES-332	TP73	332	ES	13	12	14	0	0.980159	0.2519	0.0375	0.967924
TP73-ES-333	TP73	333	ES	13:14:00	12	15	0	0.97619	0.1191	0.0067	0.99927
SMIM1-AT-337	SMIM1	337	AT	3.2			0	0.757937	0.376	0.0678	0.0630073
SMIM1-AT-338	SMIM1	338	AT	4			0	0.757937	0.376	0.0678	0.936992
CEP104-AT-339	CEP104	339	AT	23			0	1	0.0883	0.0109	0.99232
AJAP1-AT-352	AJAP1	352	AT	6			0	0.982143	0.9745	0.2526	0.598617
AJAP1-AT-353	AJAP1	353	AT	7			0	0.982143	0.9745	0.2526	0.401383
NPHP4-ES-357	NPHP4	357	ES	12:13:14.100000	11	14.2	0	0.81746	0.4869	0.0515	0.983817
NPHP4-ES-358	NPHP4	358	ES	12:13:00	11	14.2	0	0.847222	0.2528	0.0446	0.985274
NPHP4-ES-359	NPHP4	359	ES	7	6	8	0	0.916667	0.3383	0.0441	0.982252
KCNAB2-AP-360	KCNAB2	360	AP	2			0	0.938492	0.9808	0.1908	0.29747
KCNAB2-AP-361	KCNAB2	361	AP	3			0	0.938492	0.9808	0.1986	0.666276
KCNAB2-RI-367	KCNAB2	367	RI	22.2	22.1	22.3	0	0.914683	1	0.1263	0.0961976
KCNAB2-ES-372	KCNAB2	372	ES	13:14:15:17:18:19:21:22.1:22.3	12	22.4	0	0.996032	0.2168	0.0098	0.999126
KCNAB2-ES-374	KCNAB2	374	ES	6	5	9	0	0.751984	1	0.1632	0.381726
RPL22-AP-379	RPL22	379	AP	2			0	1	0.0147	0.0017	0.998305
RPL22-AT-381	RPL22	381	AT	5			0	1	0.0021	0.0003	0.999879
ICMT-ES-385	ICMT	385	ES	03:04:00	2	5	0	0.964286	0.6871	0.1035	0.832883
ICMT-ES-386	ICMT	386	ES	4	2	5	0	0.988095	0.4714	0.0387	0.953429
ICMT-ES-387	ICMT	387	ES	3	2	4	0	0.964286	0.4916	0.0656	0.21545
ACOT7-AP-389	ACOT7	389	AP	1.1			0	1	0.949	0.1953	0.352086
ACOT7-AP-390	ACOT7	390	AP	4			0	1	0.575	0.0799	0.0540105
ACOT7-AP-391	ACOT7	391	AP	2			0	1	0.9537	0.2291	0.588031
ACOT7-AT-393	ACOT7	393	AT	14			0	1	0.2743	0.0342	0.953237
ACOT7-ES-397	ACOT7	397	ES	1.2:5	1.1	6	0	0.998016	0.0177	0.0008	0.999959
HES2-AP-398	HES2	398	AP	2.1			0	0.843254	0.82	0.0659	0.971252
HES2-AT-400	HES2	400	AT	4.3			0	1	0.5554	0.0885	0.824631
HES2-AT-401	HES2	401	AT	5			0	1	0.5554	0.0885	0.175369
HES2-RI-402	HES2	402	RI	4.2	4.1	4.3	0	0.849206	1	0.1286	0.312297
HES2-AA-403	HES2	403	AA	4.1:4.2	3	4.3	0	0.805556	0.5102	0.0612	0.969661
HES2-ES-404	HES2	404	ES	4.1	3	4.3	0	0.930556	0.1781	0.0246	0.988203
ESPN-AP-405	ESPN	405	AP	1			0	0.875	0.9623	0.23	0.735417
ESPN-AP-406	ESPN	406	AP	8			0	0.875	0.9623	0.23	0.264583
TNFRSF25-RI-409	TNFRSF25	409	RI	6.4	6.3	6.5	0	0.978175	0.1869	0.0151	0.996331
TNFRSF25-RI-410	TNFRSF25	410	RI	6.3:6.4	6.2	6.5	0	0.988095	0.7925	0.1419	0.627926
TNFRSF25-ES-412	TNFRSF25	412	ES	6.3:6.4:6.5:7.1	6.2	7.2	0	0.984127	0.235	0.0272	0.988784
TNFRSF25-ES-414	TNFRSF25	414	ES	6.5:7.1	6.2	7.2	0	0.938492	0.3573	0.0394	0.983197
TNFRSF25-ES-415	TNFRSF25	415	ES	6.1:6.2:6.3:6.4:6.5:7.1	5	7.2	0	0.873016	0.4283	0.0668	0.973601
TNFRSF25-ES-416	TNFRSF25	416	ES	6.2:6.3:6.4:6.5:7.1	5	7.2	0	0.982143	0.2792	0.0337	0.987504
TNFRSF25-ES-419	TNFRSF25	419	ES	6.1:6.2:6.5:7.1	5	7.2	0	0.78373	0.3483	0.0687	0.970194
TNFRSF25-ES-420	TNFRSF25	420	ES	6.2:6.5:7.1	5	7.2	0	0.914683	0.627	0.0586	0.980631
TNFRSF25-AA-424	TNFRSF25	424	AA	6.1	5	6.2	0	0.948413	0.7857	0.1415	0.322399
TNFRSF25-AA-425	TNFRSF25	425	AA	6.1:6.2:6.3:6.4	5	6.5	0	0.875	0.8894	0.171	0.800444
TNFRSF25-AA-426	TNFRSF25	426	AA	6.2:6.3:6.4	5	6.5	0	0.978175	0.616	0.0881	0.902498
TNFRSF25-ES-430	TNFRSF25	430	ES	6.2	5	6.5	0	0.878968	0.5938	0.114	0.870083
TNFRSF25-ES-431	TNFRSF25	431	ES	5:6.1:6.2:6.3:6.4:6.5:7.1:7.2	4	8	0	0.85119	0.3983	0.0249	0.997705
TNFRSF25-ES-432	TNFRSF25	432	ES	5:6.2:6.3:6.4:6.5:7.1:7.2	4	8	0	0.986111	0.1034	0.0058	0.999475
TNFRSF25-ES-435	TNFRSF25	435	ES	5:6.1:6.2:6.5:7.1:7.2	4	8	0	0.787698	0.3868	0.0247	0.998098
TNFRSF25-ES-436	TNFRSF25	436	ES	5:6.2:6.5:7.1:7.2	4	8	0	0.962302	0.0898	0.0058	0.99957
TNFRSF25-ES-441	TNFRSF25	441	ES	3:4:5:6.1:6.2:6.3:6.4:6.5:7.1	2	7.2	0	0.833333	0.5214	0.0653	0.984054
TNFRSF25-ES-443	TNFRSF25	443	ES	3:4:5:6.2:6.3:6.4:6.5:7.1	2	7.2	0	0.990079	0.1701	0.0146	0.996843
TNFRSF25-ES-449	TNFRSF25	449	ES	3:4:5:6.1:6.2:6.5:7.1	2	7.2	0	0.785714	0.4832	0.0632	0.98366
TNFRSF25-ES-451	TNFRSF25	451	ES	3:4:5:6.2:6.5:7.1	2	7.2	0	0.97619	0.2576	0.0192	0.995943
TNFRSF25-ES-461	TNFRSF25	461	ES	3	2	4	0	0.986111	0.1631	0.0144	0.995101
PLEKHG5-AP-462	PLEKHG5	462	AP	1			0	0.954365	0.788	0.1215	0.0657832
PLEKHG5-AP-464	PLEKHG5	464	AP	5			0	0.954365	0.5401	0.0982	0.114115
PLEKHG5-AP-465	PLEKHG5	465	AP	8			0	0.954365	0.5561	0.082	0.0682437
PLEKHG5-AP-466	PLEKHG5	466	AP	4.1			0	0.954365	0.7711	0.0932	0.0896071
PLEKHG5-AP-467	PLEKHG5	467	AP	6			0	0.954365	0.9057	0.1637	0.499951
PLEKHG5-AP-468	PLEKHG5	468	AP	7			0	0.954365	0.589	0.074	0.0525563
PLEKHG5-AP-469	PLEKHG5	469	AP	2			0	0.954365	0.772	0.077	0.0933027
PLEKHG5-RI-472	PLEKHG5	472	RI	27.2	27.1	27.3	0	1	0.0655	0.0089	0.992313
PLEKHG5-AA-473	PLEKHG5	473	AA	27.1:27.2:27.3	26	27.4	0	1	0.1167	0.0104	0.992954
KLHL21-AP-478	KLHL21	478	AP	2			0	0.984127	0.0502	0.0033	0.999585
KLHL21-RI-481	KLHL21	481	RI	4.2	4.1	4.3	0	1	0.5457	0.0998	0.894391
KLHL21-RI-482	KLHL21	482	RI	4.2:4.3	4.1	4.4	0	1	0.9691	0.1433	0.165367
THAP3-AT-486	THAP3	486	AT	7			0	1	0.5014	0.0707	0.398665
THAP3-AT-487	THAP3	487	AT	6			0	1	0.5014	0.0707	0.601335
THAP3-AA-489	THAP3	489	AA	4.1	3	4.2	0	0.996032	0.4081	0.0724	0.870315
DNAJC11-AP-492	DNAJC11	492	AP	1			0	0.990079	0.0701	0.0041	0.999756
DNAJC11-ES-495	DNAJC11	495	ES	12	11	13	0	0.998016	0.0767	0.0125	0.984559
DNAJC11-ES-496	DNAJC11	496	ES	9.2:10:11:12:13:14:15:16:17.1	9.1	17.2	0	1	0.0427	0.0076	0.991947
DNAJC11-ES-497	DNAJC11	497	ES	9.2:10:11:13:14:15:16:17.1	9.1	17.2	0	0.837302	1	0.1951	0.774622
DNAJC11-ES-498	DNAJC11	498	ES	4	3	5	0	1	0.1555	0.0108	0.994979
CAMTA1-AT-502	CAMTA1	502	AT	5			0	1	0.3666	0.0648	0.765337
CAMTA1-AT-503	CAMTA1	503	AT	6			0	1	0.3391	0.0603	0.211951
CAMTA1-ES-507	CAMTA1	507	ES	3	1	4	1	0.994048	0.3299	0.0447	0.848272
CAMTA1-ES-508	CAMTA1	508	ES	2	1	4	1	0.986111	0.4495	0.0489	0.0515205
VAMP3-AP-509	VAMP3	509	AP	1			0	1	0.8583	0.0843	0.85829
VAMP3-AP-510	VAMP3	510	AP	2			0	1	0.8583	0.0843	0.141711
PER3-AT-514	PER3	514	AT	22			0	1	0.3823	0.0213	0.994123
PER3-AA-515	PER3	515	AA	19.1	18	19.2	0	0.775794	0.8053	0.1304	0.573051
UTS2-AT-520	UTS2	520	AT	5.2			0	0.849206	0.9321	0.1952	0.302328
UTS2-AT-521	UTS2	521	AT	7			0	0.849206	0.9321	0.1952	0.697672
PARK7-AP-523	PARK7	523	AP	1.1			0	1	0.0262	0.004	0.995123
PARK7-ES-526	PARK7	526	ES	5	4	6	0	1	0.0127	0.0015	0.998038
PARK7-AD-528	PARK7	528	AD	1.2	1.1	3	0	1	0.5983	0.0881	0.508542
ERRFI1-AT-531	ERRFI1	531	AT	3.4			0	1	0.065	0.009	0.99209
ERRFI1-RI-533	ERRFI1	533	RI	3.3	3.2	3.4	0	0.974206	0.9789	0.1454	0.181124
ERRFI1-AA-535	ERRFI1	535	AA	3.2:3.3	2	3.4	0	0.950397	0.8544	0.161	0.865217
ERRFI1-ES-537	ERRFI1	537	ES	3.2	2	3.4	0	0.946429	0.2032	0.0264	0.980018
ERRFI1-AA-538	ERRFI1	538	AA	3.1	2	3.2	0	0.914683	0.3367	0.0534	0.101751
RERE-AP-541	RERE	541	AP	9			0	0.956349	0.9337	0.1712	0.400045
RERE-AP-543	RERE	543	AP	14			0	0.956349	0.6782	0.1448	0.253039
RERE-AP-544	RERE	544	AP	1			0	0.956349	1	0.1455	0.346913
RERE-ES-545	RERE	545	ES	18:19:20:21:22:23:24	17	25	0	1	0.0075	0.0006	0.999931
CA6-AT-548	CA6	548	AT	3			0	0.990079	0.9981	0.2975	0.729491
CA6-AT-549	CA6	549	AT	10			0	0.990079	0.9657	0.2814	0.250959
SLC2A5-AP-552	SLC2A5	552	AP	1			0	0.797619	0.2005	0.0353	0.98637
SLC2A5-RI-556	SLC2A5	556	RI	6.2	6.1	6.3	0	0.900794	1	0.1308	0.0910209
SLC2A5-ES-557	SLC2A5	557	ES	02:03:00	1	5	0	0.914683	0.2203	0.0173	0.996253
GPR157-ES-558	GPR157	558	ES	3	2	4	0	0.958333	0.7628	0.1204	0.71989
SPSB1-AP-562	SPSB1	562	AP	1			0	0.954365	0.3079	0.0351	0.983156
TMEM201-AT-564	TMEM201	564	AT	11			0	1	0.855	0.1102	0.687185
TMEM201-AT-565	TMEM201	565	AT	6.2			0	1	0.855	0.1102	0.312815
TMEM201-ES-566	TMEM201	566	ES	8	7	9	0	0.946429	0.223	0.0367	0.973452
PIK3CD-RI-572	PIK3CD	572	RI	17.2	17.1	17.3	0	0.882937	0.6692	0.1185	0.109739
PIK3CD-AA-573	PIK3CD	573	AA	14.1	13	14.2	0	0.785714	1	0.1651	0.198394
PIK3CD-AA-574	PIK3CD	574	AA	8.1	7	8.2	0	0.914683	0.2677	0.0244	0.988121
CLSTN1-ES-575	CLSTN1	575	ES	11	10	12	0	0.994048	0.9757	0.2095	0.352619
CLSTN1-ES-576	CLSTN1	576	ES	3	2	4	0	0.970238	0.8757	0.0887	0.116379
CTNNBIP1-AP-577	CTNNBIP1	577	AP	1			0	0.996032	0.8216	0.1406	0.545755
CTNNBIP1-AP-578	CTNNBIP1	578	AP	2			0	0.996032	0.762	0.1308	0.295222
CTNNBIP1-AP-579	CTNNBIP1	579	AP	6.1			0	0.996032	0.535	0.0809	0.109944
CTNNBIP1-RI-583	CTNNBIP1	583	RI	8.2	8.1	8.3	0	1	0.1304	0.0186	0.953021
CTNNBIP1-ES-584	CTNNBIP1	584	ES	3	1	5	0	0.996032	0.4823	0.0647	0.167646
LZIC-AP-586	LZIC	586	AP	1			0	0.992063	0.7058	0.1073	0.369186
LZIC-AP-587	LZIC	587	AP	2			0	0.992063	0.7058	0.1073	0.630814
LZIC-AD-588	LZIC	588	AD	3.2	3.1	4	0	0.998016	0.0378	0.0046	0.998366
NMNAT1-AT-589	NMNAT1	589	AT	5			0	1	0.5435	0.086	0.372114
NMNAT1-AT-590	NMNAT1	590	AT	6.3			0	1	0.5435	0.086	0.627886
NMNAT1-RI-591	NMNAT1	591	RI	6.2	6.1	6.3	0	1	0.3803	0.0673	0.760941
RBP7-ES-592	RBP7	592	ES	2	1	3	0	0.94246	0.9529	0.2345	0.386845
UBE4B-AT-594	UBE4B	594	AT	29			0	1	0.3711	0.0342	0.959673
UBE4B-ES-596	UBE4B	596	ES	8	7	9	0	0.916667	1	0.1425	0.158863
KIF1B-AT-601	KIF1B	601	AT	25			0	1	0.8316	0.1408	0.486666
KIF1B-AT-602	KIF1B	602	AT	52.2			0	1	0.8316	0.1408	0.513334
KIF1B-AA-604	KIF1B	604	AA	52.1	51	52.2	0	1	0.0411	0.0041	0.999363
KIF1B-ES-606	KIF1B	606	ES	00:16:17.100000	15	17.2	0	0.821429	0.7833	0.1366	0.125195
PGD-ES-610	PGD	610	ES	4	3.2	5	0	1	0.1556	0.0104	0.987123
APITD1-AT-613	APITD1	613	AT	6			0	1	0.245	0.037	0.0845141
APITD1-AT-614	APITD1	614	AT	5			0	1	0.245	0.037	0.915486
DFFA-AT-616	DFFA	616	AT	5.3			0	1	0.6776	0.1108	0.383123
DFFA-AT-617	DFFA	617	AT	6			0	1	0.6776	0.1108	0.616877
DFFA-ES-619	DFFA	619	ES	4	3	5.1	0	1	0.1524	0.0161	0.980339
PEX14-ES-620	PEX14	620	ES	3	2	4	0	0.992063	0.0561	0.0076	0.997571
CASZ1-AT-621	CASZ1	621	AT	16.2			0	1	0.7852	0.1454	0.56325
CASZ1-AT-622	CASZ1	622	AT	21			0	1	0.7852	0.1454	0.43675
TARDBP-RI-629	TARDBP	629	RI	7.5	7.4	7.6	0	1	0.0264	0.0034	0.996947
TARDBP-RI-630	TARDBP	630	RI	7.3	7.2	7.4	0	1	0.0811	0.0063	0.996457
TARDBP-RI-631	TARDBP	631	RI	7.2:7.3	7.1	7.4	0	1	0.2254	0.0115	0.996644
TARDBP-ES-633	TARDBP	633	ES	03:04:00	2	5	0	1	0.222	0.0428	0.962509
TARDBP-ES-634	TARDBP	634	ES	4	2	5	0	0.982143	0.0805	0.0055	0.996341
TARDBP-ES-635	TARDBP	635	ES	3	2	4	0	1	0.9719	0.1496	0.142248
MASP2-AT-636	MASP2	636	AT	12			0	0.890873	0.661	0.0908	0.973967
SRM-AA-640	SRM	640	AA	2.1	1	2.2	0	1	0.187	0.0229	0.0758714
EXOSC10-ES-643	EXOSC10	643	ES	18	17	19	0	1	0.0811	0.0069	0.994233
EXOSC10-RI-644	EXOSC10	644	RI	16.4	16.3	16.5	0	1	0.6361	0.0606	0.070569
EXOSC10-ES-647	EXOSC10	647	ES	4	3	5	0	1	0.825	0.1757	0.461612
MTOR-AP-648	MTOR	648	AP	1			0	0.803571	1	0.1089	0.922407
MTOR-AP-649	MTOR	649	AP	39.1			0	0.803571	1	0.1089	0.0775931
UBIAD1-AT-651	UBIAD1	651	AT	2			0	1	0.2269	0.0325	0.951366
FBXO44-AP-654	FBXO44	654	AP	1			0	0.982143	0.8788	0.0723	0.152652
FBXO44-AP-655	FBXO44	655	AP	2			0	0.982143	0.8788	0.0723	0.847347
FBXO44-AD-656	FBXO44	656	AD	5.2	5.1	6	0	0.902778	0.5256	0.0707	0.947589
FBXO44-ES-657	FBXO44	657	ES	5.2:6	5.1	7	0	0.992063	0.7064	0.1131	0.584038
FBXO44-ES-658	FBXO44	658	ES	6	5.1	7	0	0.916667	0.7418	0.1098	0.0794794
FBXO44-AA-659	FBXO44	659	AA	3.1	2	3.2	0	0.839286	1	0.147	0.904245
FBXO44-ES-660	FBXO44	660	ES	3.1:3.2	2	4	0	0.962302	1	0.111	0.211036
MAD2L2-AD-664	MAD2L2	664	AD	7.2	7.1	8	0	1	0.1372	0.0205	0.0534688
MAD2L2-ES-665	MAD2L2	665	ES	02:03:00	1	4	0	1	0.7587	0.1361	0.902397
AGTRAP-AD-666	AGTRAP	666	AD	6.2	6.1	7	0	1	0.2246	0.0344	0.828386
AGTRAP-ES-667	AGTRAP	667	ES	4.1:4.2:5	3	6.1	0	0.982143	0.7499	0.0452	0.989768
AGTRAP-ES-668	AGTRAP	668	ES	4.2:5	3	6.1	0	0.974206	0.2505	0.0196	0.994653
AGTRAP-ES-669	AGTRAP	669	ES	5	3	6.1	0	1	0.0695	0.0034	0.999378
AGTRAP-AA-670	AGTRAP	670	AA	4.1	3	4.2	0	0.952381	0.928	0.1333	0.437642
AGTRAP-ES-671	AGTRAP	671	ES	4.1:4.2	3	5	0	1	0.3029	0.0465	0.091428
AGTRAP-ES-672	AGTRAP	672	ES	4.2	3	5	0	1	0.5222	0.0662	0.133554
AGTRAP-ES-675	AGTRAP	675	ES	3:4.1:4.2	1	5	0	0.924603	0.7734	0.1298	0.87802
AGTRAP-ES-677	AGTRAP	677	ES	00:03:04.200000	1	5	0	0.96627	0.66	0.0702	0.944254
AGTRAP-ES-679	AGTRAP	679	ES	3	1	5	0	1	0.0482	0.0072	0.993626
MTHFR-AP-682	MTHFR	682	AP	4.1			0	0.769841	0.9271	0.1703	0.587159
MTHFR-AP-683	MTHFR	683	AP	1			0	0.769841	0.9271	0.1692	0.409117
CLCN6-AT-686	CLCN6	686	AT	24			0	1	0.6748	0.0846	0.697636
CLCN6-AT-688	CLCN6	688	AT	6			0	1	0.6748	0.0835	0.292395
CLCN6-ES-689	CLCN6	689	ES	13	12	14	0	0.849206	0.8968	0.1762	0.750237
CLCN6-ES-690	CLCN6	690	ES	3	2	4	0	0.78373	0.2258	0.0167	0.997564
KIAA2013-AT-694	KIAA2013	694	AT	3			0	1	0.1157	0.015	0.972798
MFN2-ES-696	MFN2	696	ES	2	1	3	0	0.972222	0.6137	0.0373	0.945418
MIIP-ES-697	MIIP	697	ES	8	7	9	0	1	0.0174	0.003	0.998877
TNFRSF1B-AT-703	TNFRSF1B	703	AT	11			0	1	0.0148	0.0007	0.999952
PDPN-AP-710	PDPN	710	AP	1.1			0	1	0.5671	0.0716	0.909983
PDPN-AP-711	PDPN	711	AP	2			0	1	0.5192	0.0599	0.0706062
PDPN-AD-713	PDPN	713	AD	8.2	8.1	9	0	0.998016	0.5548	0.0559	0.635912
PDPN-ES-714	PDPN	714	ES	6	5	7	0	0.998016	0.0472	0.0043	0.997348
PRDM2-AT-721	PRDM2	721	AT	11			0	1	0.7513	0.0954	0.79657
PRDM2-AT-722	PRDM2	722	AT	13			0	1	0.7513	0.0954	0.20343
PRDM2-ES-723	PRDM2	723	ES	10	9	12	0	0.952381	0.8826	0.2031	0.80179
PRDM2-ES-724	PRDM2	724	ES	08:09:10	7	12	0	0.847222	1	0.3142	0.447991
PRDM2-ES-725	PRDM2	725	ES	09:10:00	7	12	0	0.946429	0.9629	0.2366	0.721152
PRDM2-ES-728	PRDM2	728	ES	8	7	9	0	0.847222	0.7097	0.106	0.165516
KAZN-AP-729	KAZN	729	AP	1.1			0	0.938492	0.8899	0.157	0.105351
KAZN-AP-730	KAZN	730	AP	3			0	0.938492	0.5412	0.0914	0.0590985
KAZN-AP-731	KAZN	731	AP	2			0	0.938492	0.962	0.2099	0.63504
KAZN-AP-732	KAZN	732	AP	4			0	0.938492	0.8247	0.1568	0.200512
KAZN-AT-733	KAZN	733	AT	11.2			0	1	0.4334	0.0592	0.91333
KAZN-AT-734	KAZN	734	AT	18			0	1	0.4334	0.0592	0.0866706
TMEM51-AP-736	TMEM51	736	AP	2			0	0.974206	1	0.1528	0.516601
TMEM51-AP-737	TMEM51	737	AP	1			0	0.974206	1	0.1528	0.483398
TMEM51-AA-738	TMEM51	738	AA	5.1	4	5.2	0	0.97619	0.1433	0.0257	0.971037
TMEM51-ES-739	TMEM51	739	ES	3	2	4	0	0.90873	0.8367	0.1416	0.633576
FHAD1-AT-747	FHAD1	747	AT	15.2			0	0.928571	0.9691	0.2965	0.425309
FHAD1-AT-749	FHAD1	749	AT	36			0	0.928571	0.9691	0.2949	0.558522
CASP9-AP-758	CASP9	758	AP	2			0	0.970238	0.4933	0.055	0.960346
CASP9-ES-761	CASP9	761	ES	4:5:6:7	3.2	8	0	0.994048	0.4011	0.0615	0.925622
CASP9-AD-762	CASP9	762	AD	3.2	3.1	4	0	0.986111	0.0431	0.0029	0.999648
DNAJC16-AT-763	DNAJC16	763	AT	13.3			0	1	0.1952	0.0357	0.0509661
DNAJC16-AT-765	DNAJC16	765	AT	15			0	1	0.2261	0.0389	0.925148
PLEKHM2-ES-767	PLEKHM2	767	ES	7	6	8	0	0.990079	0.7189	0.1101	0.745039
FBLIM1-AP-768	FBLIM1	768	AP	5.1			0	0.96627	0.4584	0.0824	0.0828405
FBLIM1-AP-769	FBLIM1	769	AP	3			0	0.96627	0.9534	0.2017	0.527001
FBLIM1-AP-771	FBLIM1	771	AP	1			0	0.96627	0.9473	0.2203	0.390159
FBLIM1-AT-772	FBLIM1	772	AT	11			0	1	0.5788	0.0726	0.841219
FBLIM1-AT-773	FBLIM1	773	AT	9.2			0	1	0.5788	0.0726	0.15878
FBLIM1-ES-774	FBLIM1	774	ES	06:07:00	5.2	8	0	1	0.1592	0.0168	0.980923
FBLIM1-AA-775	FBLIM1	775	AA	4.1	3	4.2	1	0.938492	0.6908	0.0945	0.463329
ZBTB17-AA-778	ZBTB17	778	AA	14.1	13	14.2	0	1	0.2359	0.0383	0.0879964
ZBTB17-RI-779	ZBTB17	779	RI	9.2	9.1	9.3	0	0.992063	0.4231	0.0666	0.099065
ZBTB17-ES-782	ZBTB17	782	ES	4	3	5.2	0	0.998016	1	0.0498	0.976489
ZBTB17-ES-784	ZBTB17	784	ES	3	2	4	0	0.996032	0.1389	0.0233	0.982121
HSPB7-AT-788	HSPB7	788	AT	5			0	0.958333	0.0538	0.0026	0.999759
SZRD1-RI-802	SZRD1	802	RI	5.2	5.1	5.3	0	1	0.0407	0.0019	0.999704
SZRD1-AA-803	SZRD1	803	AA	4.1	3	4.2	0	0.980159	0.5915	0.0764	0.684084
SZRD1-ES-806	SZRD1	806	ES	3	1	4.1	0	0.996032	0.7185	0.0831	0.349798
SZRD1-ES-808	SZRD1	808	ES	00:03:04.100000	1	4.2	0	0.996032	0.8839	0.0947	0.384149
SZRD1-AA-809	SZRD1	809	AA	4.1	1	4.2	0	0.992063	0.5693	0.0557	0.533028
SZRD1-ES-811	SZRD1	811	ES	3	1	4.2	0	0.994048	1	0.0757	0.223239
NECAP2-RI-821	NECAP2	821	RI	9.3	9.2	9.4	0	1	0.0446	0.0069	0.986237
NECAP2-RI-822	NECAP2	822	RI	9.2:9.3:9.4	9.1	9.5	0	1	0.0711	0.007	0.989397
NECAP2-ES-823	NECAP2	823	ES	9.2:9.4	9.1	9.5	0	0.978175	1	0.1796	0.605165
NECAP2-ES-824	NECAP2	824	ES	8	7	9.1	0	1	0.0915	0.0126	0.97754
NECAP2-ES-826	NECAP2	826	ES	4	3	5	0	1	0.0195	0.0017	0.999566
NECAP2-ES-827	NECAP2	827	ES	2	1.2	3	0	0.998016	0.0353	0.0029	0.999117
NECAP2-AD-828	NECAP2	828	AD	1.2	1.1	2	0	1	0.0411	0.0054	0.996747
NBPF1-AP-830	NBPF1	830	AP	1			0	0.886905	0.8502	0.1552	0.660939
NBPF1-AP-831	NBPF1	831	AP	3			0	0.886905	0.8502	0.1552	0.339061
NBPF1-ES-835	NBPF1	835	ES	25	24	26	0	0.950397	0.3494	0.0643	0.94217
NBPF1-ES-836	NBPF1	836	ES	10:11:12:13:14:15	9	16	0	0.958333	0.6719	0.1321	0.781024
MFAP2-AA-839	MFAP2	839	AA	3.1	2	3.2	0	0.956349	0.4977	0.0505	0.862201
ATP13A2-ES-840	ATP13A2	840	ES	28	27	29	0	1	0.1552	0.0231	0.959141
ATP13A2-ES-841	ATP13A2	841	ES	22	21	23	0	1	0.1024	0.0132	0.986393
ATP13A2-AD-842	ATP13A2	842	AD	5.2	5.1	6	0	0.962302	0.678	0.0778	0.585961
PADI2-AT-844	PADI2	844	AT	16			0	1	0.3662	0.0363	0.984721
PADI4-AT-851	PADI4	851	AT	17			0	0.986111	0.9055	0.2026	0.253925
PADI4-AT-852	PADI4	852	AT	4			0	0.986111	0.9055	0.2026	0.746076
RCC2-AP-853	RCC2	853	AP	2.1			0	0.954365	0.4029	0.0629	0.0768069
RCC2-AP-854	RCC2	854	AP	1			0	0.954365	0.4029	0.0629	0.923193
ARHGEF10L-AT-861	ARHGEF10L	861	AT	32			0	1	0.1546	0.0241	0.97065
ARHGEF10L-ES-862	ARHGEF10L	862	ES	18	17	19	0	0.94246	0.687	0.1338	0.838191
ARHGEF10L-ES-863	ARHGEF10L	863	ES	14:15:00	13	16	0	0.974206	0.0715	0.0107	0.996447
ALDH4A1-AP-868	ALDH4A1	868	AP	1			0	0.958333	0.1769	0.0252	0.989942
ALDH4A1-RI-870	ALDH4A1	870	RI	16.2	16.1	16.3	0	1	0.101	0.0108	0.99285
ALDH4A1-ES-871	ALDH4A1	871	ES	13	12	14	0	0.994048	0.2791	0.0351	0.965564
UBR4-AP-872	UBR4	872	AP	74.1			0	1	0.9515	0.164	0.250347
UBR4-AP-875	UBR4	875	AP	103.1			0	1	0.9272	0.1516	0.216966
UBR4-AP-876	UBR4	876	AP	86.1			0	1	0.7201	0.1569	0.225592
UBR4-AP-877	UBR4	877	AP	1			0	1	0.85	0.2205	0.307093
UBR4-AT-878	UBR4	878	AT	107			0	1	0.1134	0.0124	0.97129
UBR4-ES-881	UBR4	881	ES	94	93	95	0	0.994048	0.159	0.0173	0.978668
UBR4-ES-882	UBR4	882	ES	90	89	91	0	0.986111	0.024	0.0018	0.999719
UBR4-ES-885	UBR4	885	ES	60	59	61	0	0.922619	0.3049	0.0388	0.956831
UBR4-ES-886	UBR4	886	ES	54	53	55	0	0.876984	1	0.0747	0.128755
EMC1-AA-891	EMC1	891	AA	10.1	9	10.2	0	0.950397	0.3969	0.055	0.84072
EMC1-ES-893	EMC1	893	ES	3	2.1	4	0	0.962302	0.056	0.0083	0.994817
PQLC2-AA-898	PQLC2	898	AA	4.1	3	4.2	0	0.994048	0.4034	0.0723	0.86835
PQLC2-ES-899	PQLC2	899	ES	2	1.3	3	0	0.998016	0.187	0.0263	0.971713
PQLC2-RI-900	PQLC2	900	RI	1.2	1.1	1.3	0	0.968254	0.7993	0.1148	0.277898
CAPZB-AP-901	CAPZB	901	AP	1			0	1	0.0544	0.0063	0.993413
CAPZB-ES-907	CAPZB	907	ES	10:11:00	9	12	0	0.924603	0.6123	0.1259	0.907161
CAPZB-ES-908	CAPZB	908	ES	10	9	12	0	1	0.0086	0.0008	0.999399
NBL1-AP-912	NBL1	912	AP	2			0	0.994048	0.4385	0.0343	0.980242
TMCO4-AP-913	TMCO4	913	AP	2			0	0.900794	0.9657	0.1338	0.339985
TMCO4-AP-914	TMCO4	914	AP	1			0	0.900794	0.9657	0.1338	0.660015
TMCO4-RI-915	TMCO4	915	RI	17.2	17.1	17.3	0	1	0.0571	0.0067	0.998062
TMCO4-ES-916	TMCO4	916	ES	11	10	12	0	0.984127	0.5266	0.0641	0.941854
TMCO4-ES-917	TMCO4	917	ES	3	1	4	1	0.755952	0.6376	0.1316	0.504966
VWA5B1-AT-923	VWA5B1	923	AT	15			0	1	0.6668	0.0554	0.984303
DDOST-ES-932	DDOST	932	ES	2	1	3	0	1	0.0167	0.0016	0.998954
HP1BP3-AP-936	HP1BP3	936	AP	1			0	1	0.7342	0.1564	0.346079
HP1BP3-AP-937	HP1BP3	937	AP	7.1			0	1	0.8644	0.2021	0.528335
HP1BP3-AP-938	HP1BP3	938	AP	2			0	1	0.4002	0.0815	0.125587
HP1BP3-AT-940	HP1BP3	940	AT	15			0	1	0.3081	0.0344	0.955671
EIF4G3-AP-941	EIF4G3	941	AP	1			0	0.900794	0	0	1
EIF4G3-AT-948	EIF4G3	948	AT	42			0	1	0.1079	0.0132	0.992749
EIF4G3-ES-951	EIF4G3	951	ES	23	22.1	24	0	0.946429	1	0.0936	0.359346
EIF4G3-ES-952	EIF4G3	952	ES	18.1	17	19	0	0.918651	0.5257	0.0663	0.0598371
EIF4G3-ES-954	EIF4G3	954	ES	17	16.2	19	0	0.96627	0.1233	0.0114	0.993857
EIF4G3-ES-955	EIF4G3	955	ES	16.1:16.2	15	17	0	0.922619	0.407	0.0305	0.987418
EIF4G3-ES-956	EIF4G3	956	ES	16.2	15	17	0	0.920635	0.2238	0.0233	0.988766
EIF4G3-AA-957	EIF4G3	957	AA	16.1	15	16.2	0	0.896825	0.7439	0.0929	0.494505
EIF4G3-ES-960	EIF4G3	960	ES	10	9	12	0	0.837302	0.56	0.0843	0.0902538
ECE1-AP-961	ECE1	961	AP	1			0	0.960317	1	0.1315	0.512082
ECE1-AP-962	ECE1	962	AP	3.1			0	0.960317	0.503	0.0594	0.127799
ECE1-AP-963	ECE1	963	AP	2			0	0.960317	0.8101	0.1059	0.276538
ECE1-AP-964	ECE1	964	AP	4.1			0	0.960317	1	0.0754	0.0835822
ECE1-ES-965	ECE1	965	ES	19	18	20	0	1	0.0285	0.004	0.997026
NBPF3-AD-966	NBPF3	966	AD	12.3	12.2	13	0	0.859127	0.7387	0.1189	0.855118
NBPF3-AA-967	NBPF3	967	AA	12.1	11	12.2	0	0.85119	0.4736	0.075	0.0776231
NBPF3-ES-968	NBPF3	968	ES	3:4:5:6	2	7	0	0.946429	0.1728	0.0243	0.993135
NBPF3-ES-970	NBPF3	970	ES	03:04:05	2	6	0	0.936508	0.4334	0.0645	0.971066
ALPL-ES-976	ALPL	976	ES	10	9.2	12	0	0.984127	0.0734	0.0087	0.998218
ALPL-ES-977	ALPL	977	ES	5	4	6	0	0.902778	0.1339	0.0139	0.996698
ALPL-ES-978	ALPL	978	ES	3	1	4	0	0.803571	0.4631	0.0635	0.96047
RAP1GAP-AA-984	RAP1GAP	984	AA	26.2	25.2	26.3	0	0.831349	0.4727	0.0743	0.872865
RAP1GAP-AA-985	RAP1GAP	985	AA	26.1	25.2	26.2	0	0.80754	0.6331	0.0968	0.224408
RAP1GAP-AA-986	RAP1GAP	986	AA	25.1	24	25.2	0	0.924603	0.0415	0.0019	0.999911
RAP1GAP-ES-992	RAP1GAP	992	ES	22.1	21	22.4	0	0.77381	0.294	0.0591	0.0537297
USP48-AP-994	USP48	994	AP	12.1			0	0.996032	0.9735	0.1858	0.329819
USP48-AP-995	USP48	995	AP	1			0	0.996032	0.9735	0.1858	0.670181
USP48-AT-996	USP48	996	AT	27			0	1	0.6512	0.1067	0.628805
USP48-AT-997	USP48	997	AT	11.2			0	1	0.6512	0.1067	0.371195
USP48-ES-998	USP48	998	ES	23	22	24	0	1	0.0988	0.0168	0.978718
USP48-AA-1000	USP48	1000	AA	14.1	13	14.2	0	0.96627	0.7289	0.0749	0.758512
USP48-AA-1001	USP48	1001	AA	10.1	9	10.2	0	0.974206	0.3463	0.0544	0.84798
LDLRAD2-RI-1002	LDLRAD2	1002	RI	5.2	5.1	5.3	0	0.984127	0	0	1
CDC42-AT-1004	CDC42	1004	AT	9			0	1	0.0407	0.0036	0.994076
CDC42-ES-1006	CDC42	1006	ES	2	1	3	0	1	0.5178	0.0322	0.0795208
WNT4-AP-1007	WNT4	1007	AP	2			0	0.910714	0.2318	0.0318	0.977965
ZBTB40-ES-1009	ZBTB40	1009	ES	05:06:00	4	7	0	0.93254	0.4077	0.0413	0.982157
C1QA-AP-1011	C1QA	1011	AP	1			0	0.996032	0.1834	0.0278	0.977739
C1QC-AD-1014	C1QC	1014	AD	1.3	1.2	2	0	0.878968	0.7878	0.12	0.267493
C1QC-AD-1020	C1QC	1020	AD	1.2	1.1	2	0	0.990079	0.2741	0.0301	0.0891842
EPHB2-AT-1024	EPHB2	1024	AT	17.5			0	1	0.0698	0.0048	0.999379
EPHB2-RI-1025	EPHB2	1025	RI	17.4	17.3	17.5	0	0.926587	0.2271	0.0228	0.99133
EPHB2-RI-1026	EPHB2	1026	RI	17.2	17.1	17.3	0	0.998016	0.9779	0.2055	0.201688
KDM1A-ES-1032	KDM1A	1032	ES	3	2	4	0	0.970238	0.8079	0.08	0.62339
LUZP1-AT-1037	LUZP1	1037	AT	6			0	1	0.0425	0.0038	0.997532
LUZP1-ES-1039	LUZP1	1039	ES	3.2	2	4	0	0.871032	0.2272	0.0196	0.994505
HTR1D-AT-1042	HTR1D	1042	AT	1.2			0	0.837302	0.4484	0.0268	0.99797
HNRNPR-AA-1043	HNRNPR	1043	AA	8.1	7	8.2	0	0.984127	0.3019	0.0435	0.137619
HNRNPR-ES-1044	HNRNPR	1044	ES	6	5	7	0	1	0.0728	0.0111	0.983822
HNRNPR-ES-1046	HNRNPR	1046	ES	5	4	6	0	0.998016	0.1409	0.0169	0.961249
HNRNPR-AA-1047	HNRNPR	1047	AA	2.1	1	2.2	0	0.934524	0.5647	0.0858	0.45791
HNRNPR-ES-1048	HNRNPR	1048	ES	2.1:2.2	1	3	0	0.964286	0.6126	0.0742	0.291271
HNRNPR-ES-1049	HNRNPR	1049	ES	2.2	1	3	0	0.968254	0.7349	0.0757	0.329432
ZNF436-AP-1050	ZNF436	1050	AP	1			0	0.918651	0.9526	0.1724	0.290521
ZNF436-AP-1051	ZNF436	1051	AP	2.1			0	0.918651	0.9526	0.1724	0.709479
C1orf213-RI-1054	C1orf213	1054	RI	1.5	1.4	1.6	0	0.789683	0.7272	0.1901	0.83756
C1orf213-RI-1055	C1orf213	1055	RI	1.3	1.2	1.4	0	0.992063	0.8862	0.1916	0.849283
C1orf213-RI-1056	C1orf213	1056	RI	1.2:1.3	1.1	1.4	0	0.994048	0.9202	0.1708	0.890779
TCEA3-AP-1058	TCEA3	1058	AP	1			0	0.980159	0.2182	0.0303	0.97287
TCEA3-AT-1061	TCEA3	1061	AT	12			0	0.996032	0.1531	0.0194	0.981598
ASAP3-AD-1066	ASAP3	1066	AD	21.2	21.1	22	0	0.876984	0.5762	0.0865	0.15181
PITHD1-AP-1068	PITHD1	1068	AP	1			0	0.992063	0.0922	0.0155	0.989637
LYPLA2-AP-1070	LYPLA2	1070	AP	1			0	1	0.4159	0.0306	0.985131
LYPLA2-RI-1073	LYPLA2	1073	RI	8.2:8.3	8.1	8.4	0	0.992063	0.8237	0.1538	0.616368
LYPLA2-AA-1074	LYPLA2	1074	AA	8.3	8.1	8.4	0	1	0.091	0.0096	0.978589
LYPLA2-ES-1076	LYPLA2	1076	ES	7	6	8.1	0	1	0.0055	0.0007	0.999837
GALE-ES-1077	GALE	1077	ES	3	2	4	1	0.906746	0.7274	0.0555	0.905819
HMGCL-AP-1079	HMGCL	1079	AP	3			0	0.996032	0.2316	0.0158	0.992423
HMGCL-ES-1080	HMGCL	1080	ES	07:08:00	6	9	0	1	0.2896	0.0374	0.966339
MYOM3-AT-1086	MYOM3	1086	AT	39			0	1	0.1235	0.0175	0.993658
IFNLR1-AT-1093	IFNLR1	1093	AT	5.2			0	1	0.7588	0.067	0.0649754
IFNLR1-AT-1094	IFNLR1	1094	AT	8.2			0	1	0.8621	0.1125	0.888044
IFNLR1-AA-1095	IFNLR1	1095	AA	8.1	7.1	8.2	0	0.875	0.1422	0.007	0.999479
IFNLR1-ES-1096	IFNLR1	1096	ES	7.1	6	8.1	0	0.886905	0.4706	0.0778	0.930432
GRHL3-AP-1098	GRHL3	1098	AP	1.1			0	0.934524	0.8267	0.0795	0.965723
GRHL3-AT-1099	GRHL3	1099	AT	17			0	0.996032	0.5097	0.0336	0.991678
STPG1-AP-1103	STPG1	1103	AP	2			0	0.924603	0.3592	0.0648	0.928071
STPG1-AP-1105	STPG1	1105	AP	1			0	0.924603	0.3592	0.0648	0.071929
STPG1-ES-1106	STPG1	1106	ES	4	3.2	5	0	0.972222	0.7182	0.1467	0.895364
NIPAL3-AT-1109	NIPAL3	1109	AT	14			0	1	0.7977	0.1565	0.389849
NIPAL3-AT-1111	NIPAL3	1111	AT	15			0	1	0.7977	0.1574	0.600544
RCAN3-AA-1115	RCAN3	1115	AA	4.1	3	4.2	0	0.968254	0.0293	0.0015	0.9999
RCAN3-ES-1116	RCAN3	1116	ES	4.1:4.2	3	5	0	0.990079	0.0434	0.0053	0.998466
RCAN3-ES-1118	RCAN3	1118	ES	3:4.1:4.2	2	5	0	0.990079	0.1594	0.0134	0.996081
RCAN3-ES-1122	RCAN3	1122	ES	3	2	4.1	0	0.984127	0.4267	0.035	0.977313
SRRM1-ES-1128	SRRM1	1128	ES	16	15	17	0	0.970238	0.8266	0.1148	0.611304
SRRM1-AD-1129	SRRM1	1129	AD	12.2	12.1	13	0	0.956349	0.4448	0.0578	0.782966
SRRM1-AA-1131	SRRM1	1131	AA	10.1	9	10.2	0	0.948413	0.0127	0.0009	0.999912
SRRM1-AA-1132	SRRM1	1132	AA	8.1	7	8.2	0	0.964286	0.8762	0.0464	0.962652
SRRM1-ES-1133	SRRM1	1133	ES	04:05:00	3	6	0	0.938492	0.5728	0.0692	0.0643772
CLIC4-RI-1134	CLIC4	1134	RI	6.2	6.1	6.3	0	1	0.0054	0.001	0.999558
SYF2-ES-1139	SYF2	1139	ES	3	2	4	0	1	0.0426	0.0066	0.992247
C1orf63-AP-1140	C1orf63	1140	AP	2			0	0.996032	0.722	0.1034	0.823231
C1orf63-AP-1141	C1orf63	1141	AP	1			0	0.996032	0.722	0.1034	0.176769
C1orf63-ES-1145	C1orf63	1145	ES	5.1:5.2:6.1	4.2	6.2	0	0.988095	1	0.2909	0.339842
C1orf63-AA-1146	C1orf63	1146	AA	6.1	4.2	6.2	0	0.938492	1	0.2519	0.284752
C1orf63-ES-1147	C1orf63	1147	ES	5.1:5.2:5.3	4.2	6.2	0	0.972222	1	0.2196	0.315702
C1orf63-ES-1148	C1orf63	1148	ES	4.2:5.1	4.1	5.2	0	0.781746	0.0388	0.0019	0.999902
RHCE-ES-1185	RHCE	1185	ES	07:08:09	6	10	0	0.751984	0.5278	0.0742	0.979057
TMEM57-ES-1189	TMEM57	1189	ES	05:06:00	4	7	0	0.996032	0.1154	0.0098	0.995051
TMEM57-ES-1190	TMEM57	1190	ES	2:3:4:5:6	1	7	0	0.996032	0.3298	0.0144	0.999347
MAN1C1-AP-1192	MAN1C1	1192	AP	4			0	1	0.7011	0.1617	0.748091
MAN1C1-AP-1193	MAN1C1	1193	AP	1			0	1	0.7011	0.1617	0.251909
SEPN1-ES-1195	SEPN1	1195	ES	3	2	4	0	0.944444	0.4994	0.0765	0.238681
MTFR1L-AP-1196	MTFR1L	1196	AP	4.1			0	1	0.9257	0.1365	0.27254
MTFR1L-AP-1197	MTFR1L	1197	AP	3.1			0	1	0.2205	0.0443	0.0723393
MTFR1L-AP-1198	MTFR1L	1198	AP	1			0	1	0.8863	0.1465	0.575652
MTFR1L-AP-1199	MTFR1L	1199	AP	2.1			0	1	0.2825	0.0503	0.079473
MTFR1L-AT-1204	MTFR1L	1204	AT	11			0	1	0	0	1
MTFR1L-AA-1205	MTFR1L	1205	AA	10.1:10.2:10.3	9	10.4	0	0.998016	0.0485	0.0065	0.996657
MTFR1L-AA-1207	MTFR1L	1207	AA	10.3	9	10.4	0	0.938492	0.2929	0.0431	0.977809
MTFR1L-AA-1208	MTFR1L	1208	AA	10.1	9	10.2	0	0.994048	0.3605	0.0351	0.958367
MTFR1L-AA-1209	MTFR1L	1209	AA	10.1:10.2	9	10.3	0	0.996032	0.5935	0.0531	0.887579
MTFR1L-AA-1210	MTFR1L	1210	AA	10.2	9	10.3	0	0.84127	0.8175	0.1555	0.266742
MTFR1L-ME-1211	MTFR1L	1211	ME	5|6	4.2	7.2	0	0.843254	0.87	0.151	0.683624
MTFR1L-AA-1212	MTFR1L	1212	AA	7.1	4.2	7.2	0	0.964286	0.4875	0.0655	0.0651755
MTFR1L-ES-1213	MTFR1L	1213	ES	6	4.2	7.2	0	0.960317	0.4336	0.0762	0.0913535
MTFR1L-ES-1214	MTFR1L	1214	ES	5	4.2	7.2	0	0.96627	0.639	0.0918	0.171272
AUNIP-AT-1219	AUNIP	1219	AT	3.2			0	1	0.538	0.0645	0.532396
AUNIP-AT-1220	AUNIP	1220	AT	4			0	1	0.538	0.0645	0.467604
STMN1-AP-1223	STMN1	1223	AP	2			0	1	0.074	0.0099	0.976182
STMN1-AT-1226	STMN1	1226	AT	8			0	1	0.0197	0.0021	0.997545
CNKSR1-AP-1231	CNKSR1	1231	AP	1.1			0	0.962302	0.3395	0.0372	0.977481
CNKSR1-RI-1236	CNKSR1	1236	RI	10.2	10.1	10.3	0	0.962302	0.5531	0.1014	0.179502
CNKSR1-AD-1238	CNKSR1	1238	AD	8.2	8.1	9	0	0.972222	0.5999	0.0862	0.211895
CNKSR1-AA-1239	CNKSR1	1239	AA	6.1	5	6.2	0	0.958333	0.1235	0.0159	0.993495
CNKSR1-AD-1240	CNKSR1	1240	AD	1.2	1.1	2.2	0	0.950397	0.5487	0.0942	0.784159
CEP85-RI-1243	CEP85	1243	RI	14.3	14.2	14.4	0	1	0.0245	0.0017	0.999915
CEP85-AA-1244	CEP85	1244	AA	14.1	13	14.2	0	0.940476	0.7206	0.0913	0.303053
CEP85-ES-1245	CEP85	1245	ES	3	2	4	0	0.940476	0.1387	0.0107	0.997405
UBXN11-AT-1249	UBXN11	1249	AT	12.2			0	1	0.7046	0.1661	0.346466
UBXN11-AT-1250	UBXN11	1250	AT	17			0	1	0.7046	0.1661	0.653534
UBXN11-ES-1251	UBXN11	1251	ES	10	9	11	0	0.994048	0.2894	0.045	0.962519
UBXN11-ES-1252	UBXN11	1252	ES	7:8:9:10	6	11	0	0.978175	0.4802	0.047	0.984017
UBXN11-ES-1254	UBXN11	1254	ES	6	5	7	0	0.950397	0.9212	0.142	0.517581
UBXN11-ES-1256	UBXN11	1256	ES	4:5:6:7:8:9	2	10	0	0.936508	0.8345	0.1608	0.831764
UBXN11-ES-1259	UBXN11	1259	ES	4:5:7:8:9	2	10	0	0.972222	0.6684	0.1099	0.882438
UBXN11-ES-1262	UBXN11	1262	ES	4	2	5	0	0.958333	0.6758	0.1128	0.83057
AIM1L-AA-1268	AIM1L	1268	AA	5.1	4	5.2	0	0.940476	0.1644	0.0073	0.999607
LIN28A-RI-1271	LIN28A	1271	RI	4.2	4.1	4.3	0	1	0.7304	0.1235	0.910829
DHDDS-AT-1272	DHDDS	1272	AT	6.2			0	1	0.1695	0.0302	0.0722665
DHDDS-AT-1273	DHDDS	1273	AT	10.2			0	1	0.4584	0.0618	0.830921
DHDDS-AT-1274	DHDDS	1274	AT	7			0	1	0.3201	0.0419	0.0968113
DHDDS-AA-1275	DHDDS	1275	AA	10.1	9	10.2	0	1	0.4407	0.0684	0.230524
DHDDS-ES-1276	DHDDS	1276	ES	6.1	5	8	0	1	0.2383	0.0403	0.914602
DHDDS-ES-1277	DHDDS	1277	ES	5	4.2	6.1	0	1	0.0575	0.0067	0.997609
RPS6KA1-AP-1280	RPS6KA1	1280	AP	1			0	0.964286	0.9423	0.1818	0.741377
RPS6KA1-AP-1281	RPS6KA1	1281	AP	7			0	0.964286	0.8421	0.1597	0.205876
RPS6KA1-AA-1286	RPS6KA1	1286	AA	16.1	15	16.2	0	0.988095	0.0502	0.0069	0.996277
RPS6KA1-ES-1289	RPS6KA1	1289	ES	8	4	9	0	0.97619	0.0717	0.0096	0.993956
RPS6KA1-ES-1290	RPS6KA1	1290	ES	08:09:00	4	10	0	0.978175	0.2962	0.0134	0.998581
ARID1A-AP-1295	ARID1A	1295	AP	1			0	0.900794	0.4274	0.059	0.977164
ARID1A-AA-1296	ARID1A	1296	AA	18.1	17	18.2	0	0.986111	0.0609	0.0051	0.998168
ARID1A-ES-1297	ARID1A	1297	ES	18.1:18.2	17	19	0	0.996032	0.0883	0.0044	0.999216
PIGV-AP-1299	PIGV	1299	AP	1			0	0.956349	0.7481	0.1711	0.389366
PIGV-AP-1300	PIGV	1300	AP	2.1			0	0.956349	0.7481	0.1711	0.610634
PIGV-RI-1301	PIGV	1301	RI	4.2	4.1	4.3	0	0.994048	0.0936	0.0164	0.989068
PIGV-AD-1302	PIGV	1302	AD	2.3	2.2	3	0	0.821429	0.8293	0.2102	0.716955
PIGV-AD-1303	PIGV	1303	AD	2.2:2.3	2.1	3	0	0.906746	0.9895	0.1386	0.276098
ZDHHC18-AP-1306	ZDHHC18	1306	AP	1			0	0.956349	0.1107	0.0101	0.998334
GPN2-AP-1307	GPN2	1307	AP	1.1			0	0.998016	0.3138	0.0502	0.96079
GPN2-RI-1311	GPN2	1311	RI	1.2	1.1	1.3	0	0.998016	0.0155	0.0013	0.99985
SLC9A1-AT-1312	SLC9A1	1312	AT	12			0	1	0.1483	0.0214	0.969555
SLC9A1-ES-1314	SLC9A1	1314	ES	2	1	3	0	1	0.0997	0.0082	0.995659
WDTC1-RI-1317	WDTC1	1317	RI	16.2	16.1	16.3	0	1	0.0069	0.0006	0.999931
WDTC1-AA-1318	WDTC1	1318	AA	15.1	14	15.2	0	0.986111	0.2111	0.0239	0.966828
WDTC1-AA-1319	WDTC1	1319	AA	11.1	10	11.2	0	0.958333	0.1814	0.0273	0.953095
SYTL1-AP-1320	SYTL1	1320	AP	1			0	0.998016	0.8171	0.0779	0.900786
SYTL1-AP-1321	SYTL1	1321	AP	2.1			0	0.998016	0.8171	0.0779	0.0992147
SYTL1-AA-1322	SYTL1	1322	AA	6.1	5	6.2	0	0.996032	0.3333	0.0387	0.897814
MAP3K6-ES-1323	MAP3K6	1323	ES	3	2	4	0	0.946429	0.7925	0.1276	0.678582
MAP3K6-RI-1324	MAP3K6	1324	RI	1.2	1.1	1.3	0	0.924603	0	0	1
CD164L2-AT-1327	CD164L2	1327	AT	4.3			0	0.904762	0.2026	0.0111	0.99906
CD164L2-RI-1328	CD164L2	1328	RI	4.2	4.1	4.3	0	0.952381	0.8562	0.1847	0.683625
WASF2-ES-1330	WASF2	1330	ES	8	7	9	0	1	0.0246	0.0027	0.998716
AHDC1-ES-1331	AHDC1	1331	ES	00:03:04.100000	2	4.2	0	0.880952	0.9434	0.2019	0.645277
FGR-ES-1336	FGR	1336	ES	7.2:8	7.1	9	0	0.938492	0.1646	0.01	0.99877
IFI6-AD-1337	IFI6	1337	AD	2.3	2.2	3	0	0.974206	0.4131	0.0475	0.164899
IFI6-AD-1339	IFI6	1339	AD	2.2	2.1	3	0	0.998016	0.2821	0.0343	0.22253
FAM76A-AT-1340	FAM76A	1340	AT	10			0	1	0.2046	0.0416	0.950972
FAM76A-ES-1342	FAM76A	1342	ES	7	6	8	0	0.97619	0.7682	0.105	0.7769
FAM76A-ES-1343	FAM76A	1343	ES	5	4	6	0	0.97619	0.1204	0.0173	0.993103
FAM76A-ES-1344	FAM76A	1344	ES	3	2	4	0	0.990079	0.9668	0.1854	0.365387
PPP1R8-ES-1345	PPP1R8	1345	ES	4	3	5	0	0.994048	0.0468	0.0075	0.994276
PPP1R8-AD-1346	PPP1R8	1346	AD	1.3	1.2	2	0	0.801587	0.6541	0.1304	0.873866
PPP1R8-AD-1347	PPP1R8	1347	AD	1.2:1.3	1.1	2	0	0.970238	0.9951	0.0963	0.165533
THEMIS2-RI-1349	THEMIS2	1349	RI	4.2	4.1	4.3	0	0.994048	0.1616	0.0153	0.993568
THEMIS2-ES-1350	THEMIS2	1350	ES	4.1:4.2:4.3	3	5	0	0.996032	0.5237	0.0434	0.968102
THEMIS2-ES-1352	THEMIS2	1352	ES	3:4.1:4.2:4.3	2	5	0	0.998016	0.7403	0.0856	0.888032
RPA2-AD-1359	RPA2	1359	AD	1.2	1.1	1.4	0	0.994048	0.0907	0.0097	0.995452
SMPDL3B-AT-1360	SMPDL3B	1360	AT	7.2			0	0.960317	0.6725	0.1295	0.243408
SMPDL3B-AT-1361	SMPDL3B	1361	AT	8			0	0.960317	0.6725	0.1295	0.756592
SMPDL3B-ES-1362	SMPDL3B	1362	ES	4	3.2	5	0	0.761905	0.1115	0.0074	0.999237
EYA3-AT-1367	EYA3	1367	AT	19			0	1	0.1642	0.0151	0.990228
EYA3-AA-1368	EYA3	1368	AA	10.1	9	10.2	0	0.904762	0.2563	0.0205	0.995089
EYA3-ES-1369	EYA3	1369	ES	7	6	8	0	0.938492	0.9113	0.125	0.450129
EYA3-ES-1370	EYA3	1370	ES	06:07:00	5	8	0	0.928571	0.1796	0.0089	0.999367
EYA3-ES-1371	EYA3	1371	ES	6	5	8	0	0.952381	0.0669	0.004	0.999701
EYA3-ES-1372	EYA3	1372	ES	4	3	5	0	0.934524	0.3889	0.041	0.969132
EYA3-ES-1374	EYA3	1374	ES	3	2	4	0	0.902778	0.0346	0.002	0.999884
PTAFR-AP-1375	PTAFR	1375	AP	1			0	0.865079	0.7875	0.0768	0.94829
PTAFR-AP-1376	PTAFR	1376	AP	2.1			0	0.865079	0.7875	0.0768	0.0517106
PTAFR-ES-1377	PTAFR	1377	ES	2.2	1	3	0	0.77381	1	0.1777	0.534121
ATPIF1-AT-1379	ATPIF1	1379	AT	2.4			0	1	0.0389	0.0044	0.993322
ATPIF1-RI-1380	ATPIF1	1380	RI	2.2	2.1	2.3	0	1	0.6237	0.1248	0.855429
ATPIF1-RI-1381	ATPIF1	1381	RI	2.2:2.3	2.1	2.4	0	1	0.4946	0.0613	0.0882792
MED18-RI-1383	MED18	1383	RI	3.2	3.1	3.3	0	1	0.0605	0.0096	0.99278
PHACTR4-AP-1384	PHACTR4	1384	AP	1			0	0.930556	1	0.2049	0.538133
PHACTR4-AP-1385	PHACTR4	1385	AP	3			0	0.930556	1	0.2049	0.461868
RCC1-AP-1386	RCC1	1386	AP	1			0	0.996032	0.7982	0.161	0.584796
RCC1-AP-1387	RCC1	1387	AP	5			0	0.996032	0.7982	0.161	0.415204
RCC1-ES-1388	RCC1	1388	ES	7	6	8	0	0.986111	0.5315	0.0816	0.208131
TAF12-AD-1389	TAF12	1389	AD	1.2	1.1	2	0	0.990079	0.3726	0.0463	0.0910162
GMEB1-AA-1390	GMEB1	1390	AA	3.1	2.2	3.2	0	0.896825	0.7277	0.1213	0.315931
GMEB1-AA-1391	GMEB1	1391	AA	2.1	1	2.2	0	0.843254	0.5638	0.1039	0.801372
YTHDF2-ES-1394	YTHDF2	1394	ES	2	1.3	3	0	0.97619	0.0465	0.0091	0.993108
YTHDF2-RI-1395	YTHDF2	1395	RI	1.2	1.1	1.3	0	0.970238	0.0554	0.0045	0.99932
EPB41-AP-1397	EPB41	1397	AP	3			0	0.801587	0.8389	0.1201	0.109714
EPB41-AP-1398	EPB41	1398	AP	1			0	0.801587	0.8389	0.1233	0.869701
EPB41-AT-1400	EPB41	1400	AT	24			0	1	0.1236	0.0118	0.993767
EPB41-ES-1401	EPB41	1401	ES	21	20	22	0	0.962302	0.2012	0.0255	0.980531
EPB41-ES-1403	EPB41	1403	ES	20	19.1	21	0	0.964286	0.4252	0.0471	0.952679
EPB41-ES-1409	EPB41	1409	ES	16	15	18	0	0.751984	0.9066	0.1536	0.277004
EPB41-ES-1411	EPB41	1411	ES	16:18:00	15	19.1	0	0.757937	1	0.2457	0.439923
EPB41-ES-1412	EPB41	1412	ES	18	15	19.1	0	0.871032	0.8632	0.1909	0.667859
EPB41-ES-1414	EPB41	1414	ES	7	6	8	0	0.910714	0.2386	0.0386	0.973527
SRSF4-ES-1421	SRSF4	1421	ES	9	8	10	1	0.863095	0.1981	0.0171	0.955143
SRSF4-ES-1422	SRSF4	1422	ES	08:09:00	7	10	0	1	0.0133	0.001	0.99976
SRSF4-ES-1425	SRSF4	1425	ES	02:03:04	1	5	0	0.980159	0.5737	0.085	0.144976
MECR-AA-1426	MECR	1426	AA	2.1	1	2.2	0	0.990079	0.4892	0.0841	0.239284
PTPRU-AA-1427	PTPRU	1427	AA	31.1	30	31.2	0	0.94246	0.0923	0.015	0.993098
PTPRU-AD-1428	PTPRU	1428	AD	23.2	23.1	24	0	0.861111	0.7678	0.1035	0.644764
SDC3-RI-1436	SDC3	1436	RI	2.2	2.1	2.3	0	0.863095	0.313	0.0458	0.0544377
PUM1-AD-1443	PUM1	1443	AD	18.2	18.1	19	0	0.954365	0.4963	0.0699	0.499985
PUM1-AA-1445	PUM1	1445	AA	14.1	13	14.2	0	0.936508	0.4899	0.0618	0.822163
PUM1-ES-1446	PUM1	1446	ES	13	12	14.1	0	0.952381	0.0642	0.0069	0.99704
PUM1-AA-1447	PUM1	1447	AA	10.1	9	10.2	0	0.890873	0.7499	0.1039	0.438129
PUM1-ES-1448	PUM1	1448	ES	06:07:08	5	9	0	0.980159	0.0187	0.0027	0.999232
PUM1-ES-1449	PUM1	1449	ES	5:6:7:8	4	9	0	0.980159	0.2067	0.0226	0.979832
PUM1-ES-1450	PUM1	1450	ES	07:08:00	4	9	0	0.847222	0.7348	0.1653	0.740112
PUM1-ES-1452	PUM1	1452	ES	05:06:00	4	7	0	0.964286	0.5293	0.0454	0.952191
PUM1-AD-1455	PUM1	1455	AD	2.2	2.1	4	0	0.940476	0.0715	0.01	0.994298
PUM1-AD-1456	PUM1	1456	AD	1.2	1.1	2.1	0	0.922619	0.1689	0.019	0.986871
SNRNP40-AP-1458	SNRNP40	1458	AP	1			0	0.996032	0.0837	0.0092	0.990967
SNRNP40-ES-1459	SNRNP40	1459	ES	10	9	11	0	1	0.2999	0.0365	0.118135
ZCCHC17-ES-1461	ZCCHC17	1461	ES	3	2	4	0	0.982143	0.3577	0.0519	0.111255
ZCCHC17-ES-1463	ZCCHC17	1463	ES	02:03:00	1.1	4	0	0.906746	0.8474	0.1649	0.768659
ZCCHC17-ES-1464	ZCCHC17	1464	ES	1.2:2	1.1	4	0	0.918651	0.8421	0.1646	0.75489
ZCCHC17-ES-1465	ZCCHC17	1465	ES	2	1.1	4	0	0.990079	0.1573	0.0236	0.970863
ZCCHC17-AD-1466	ZCCHC17	1466	AD	1.2	1.1	2	0	0.978175	0.245	0.0438	0.0940692
SERINC2-AP-1469	SERINC2	1469	AP	3			0	0.992063	0.4736	0.0406	0.952208
TINAGL1-AT-1474	TINAGL1	1474	AT	12			0	1	0.0347	0.0053	0.994953
TINAGL1-AA-1477	TINAGL1	1477	AA	5.1:5.2	3	5.3	0	0.77381	0.3811	0.0429	0.988726
TINAGL1-ES-1478	TINAGL1	1478	ES	5.1	3	5.3	0	0.994048	0.0158	0.0011	0.999763
TINAGL1-ES-1479	TINAGL1	1479	ES	3	2	5.1	0	0.990079	0.0646	0.0066	0.997144
PEF1-AT-1488	PEF1	1488	AT	6			0	1	0.0237	0.0026	0.997106
COL16A1-AT-1491	COL16A1	1491	AT	75			0	1	0.0887	0.0062	0.996461
COL16A1-ME-1492	COL16A1	1492	ME	47|48	46	49	0	0.990079	0.0451	0.0049	0.998064
COL16A1-ES-1493	COL16A1	1493	ES	44	43	45.1	0	0.982143	1	0.203	0.397675
BAI2-ES-1499	BAI2	1499	ES	33	32.2	34	0	0.775794	0.6223	0.1029	0.868683
PTP4A2-ES-1518	PTP4A2	1518	ES	7	6	8	0	1	0.0606	0.0085	0.980781
PTP4A2-ES-1523	PTP4A2	1523	ES	06:07:00	3	8	0	1	0.0263	0.0043	0.993237
PTP4A2-ES-1527	PTP4A2	1527	ES	6	3	8	0	0.986111	0.6657	0.1111	0.815296
PTP4A2-ES-1530	PTP4A2	1530	ES	6	3	7	0	1	0.021	0.003	0.997915
PTP4A2-ES-1537	PTP4A2	1537	ES	3	2	6	0	1	0.1521	0.0173	0.94485
KHDRBS1-ES-1542	KHDRBS1	1542	ES	3	2	4	0	0.998016	0.1157	0.0159	0.962755
TMEM39B-AT-1543	TMEM39B	1543	AT	9.2			0	1	0.2207	0.0298	0.0870889
TMEM39B-AT-1545	TMEM39B	1545	AT	10			0	1	0.2207	0.0298	0.912911
TMEM39B-ES-1546	TMEM39B	1546	ES	6	5	7.2	0	0.996032	0.4084	0.0391	0.969645
TMEM39B-ES-1549	TMEM39B	1549	ES	05:06:00	3	7.2	0	0.988095	0.4694	0.069	0.89353
KPNA6-AP-1553	KPNA6	1553	AP	1			0	0.924603	0.513	0.0306	0.987882
KPNA6-AA-1556	KPNA6	1556	AA	9.1	8	9.2	0	0.936508	0.0326	0.0025	0.999655
KPNA6-AD-1557	KPNA6	1557	AD	5.2	5.1	6	0	0.934524	0.2314	0.0234	0.98607
TXLNA-AP-1558	TXLNA	1558	AP	1			0	0.954365	0.5579	0.0807	0.670084
TXLNA-AP-1559	TXLNA	1559	AP	2.1			0	0.954365	0.5579	0.0807	0.329915
CCDC28B-AT-1561	CCDC28B	1561	AT	6.3			0	1	0.2003	0.0325	0.961786
CCDC28B-RI-1562	CCDC28B	1562	RI	6.2	6.1	6.3	0	0.97619	1	0.0999	0.115911
CCDC28B-AA-1563	CCDC28B	1563	AA	5.1	4	5.2	0	0.984127	0.0737	0.0059	0.999168
TMEM234-AT-1567	TMEM234	1567	AT	5.9			0	0.994048	0.7292	0.1042	0.194161
TMEM234-AT-1568	TMEM234	1568	AT	7			0	0.994048	0.7292	0.1042	0.805839
TMEM234-RI-1569	TMEM234	1569	RI	6.2	6.1	6.3	0	0.882937	0.9352	0.204	0.729477
TMEM234-RI-1570	TMEM234	1570	RI	5.7	5.6	5.8	0	1	0.3782	0.0687	0.91574
TMEM234-RI-1571	TMEM234	1571	RI	5.5	5.4	5.6	0	1	0.334	0.0498	0.919007
TMEM234-RI-1573	TMEM234	1573	RI	5.2:5.3	5.1	5.4	0	0.998016	1	0.0837	0.132491
TMEM234-ES-1575	TMEM234	1575	ES	4	3	5.1	0	0.994048	0.6481	0.095	0.188136
TMEM234-ES-1576	TMEM234	1576	ES	02:03:04	1	5.1	0	0.920635	0.8946	0.1165	0.937133
TMEM234-ES-1577	TMEM234	1577	ES	02:03:00	1	5.1	0	0.996032	0.2627	0.0218	0.990022
LCK-AP-1579	LCK	1579	AP	2			0	0.799603	1	0.274	0.190944
LCK-AP-1581	LCK	1581	AP	1			0	0.799603	1	0.274	0.809055
LCK-AA-1582	LCK	1582	AA	10.1	9	10.2	0	0.755952	0.3819	0.057	0.0619181
LCK-ES-1583	LCK	1583	ES	8	7	9	0	0.964286	0.4772	0.0568	0.962437
HDAC1-AP-1585	HDAC1	1585	AP	1			0	0.996032	0.0144	0.002	0.998983
BSDC1-AT-1590	BSDC1	1590	AT	11.3			0	1	0.0068	0.0004	0.999978
BSDC1-RI-1591	BSDC1	1591	RI	11.2	11.1	11.3	0	1	0.993	0.0735	0.0639982
BSDC1-ES-1593	BSDC1	1593	ES	6.2:7:8.1	6.1	8.2	0	0.994048	0.0233	0.0037	0.997688
BSDC1-ES-1594	BSDC1	1594	ES	4.1:4.2:4.3:5	3	6.1	0	0.970238	0.0878	0.0054	0.999448
BSDC1-ES-1595	BSDC1	1595	ES	4.2:4.3:5	3	6.1	0	0.988095	0.0112	0.0007	0.999917
BSDC1-AA-1598	BSDC1	1598	AA	4.1:4.2	3	4.3	0	0.944444	0.4266	0.058	0.946971
BSDC1-AA-1599	BSDC1	1599	AA	4.2	3	4.3	0	0.978175	0.2362	0.0181	0.988162
BSDC1-ES-1600	BSDC1	1600	ES	4.1:4.2:4.3	3	5	0	0.960317	0.2627	0.0417	0.967085
BSDC1-ES-1601	BSDC1	1601	ES	4.2:4.3	3	5	0	0.988095	0.0768	0.0085	0.993723
BSDC1-AA-1603	BSDC1	1603	AA	4.1	3	4.2	0	0.974206	0.5587	0.0586	0.176644
BSDC1-ES-1605	BSDC1	1605	ES	3:4.1:4.2:4.3	2	5	0	0.968254	0.1572	0.0147	0.996769
BSDC1-ES-1606	BSDC1	1606	ES	3:4.2:4.3	2	5	0	0.988095	0.0173	0.0022	0.9995
ZBTB8A-AA-1609	ZBTB8A	1609	AA	5.1	4	5.2	0	0.990079	0.6627	0.1272	0.770368
ZBTB8OS-AT-1610	ZBTB8OS	1610	AT	8			0	1	0.4509	0.0818	0.201918
ZBTB8OS-AT-1611	ZBTB8OS	1611	AT	7			0	1	0.4509	0.0818	0.798082
ZBTB8OS-ES-1612	ZBTB8OS	1612	ES	5	4	6	0	1	0.287	0.0556	0.80403
RBBP4-AP-1615	RBBP4	1615	AP	1			0	0.982143	0.051	0.003	0.999188
RBBP4-AA-1622	RBBP4	1622	AA	14.1	13	14.2	0	1	0.0528	0.0048	0.996825
RBBP4-ES-1623	RBBP4	1623	ES	5	4	6	0	0.984127	0.4944	0.0731	0.0589232
RBBP4-ES-1625	RBBP4	1625	ES	4	3.2	6	0	0.994048	0.0205	0.0011	0.999842
RBBP4-ES-1627	RBBP4	1627	ES	04:06:00	3.2	7	0	0.994048	0.0774	0.0077	0.988443
RBBP4-AA-1629	RBBP4	1629	AA	3.1	1	3.2	0	0.96627	0.2794	0.0175	0.983329
KIAA1522-AP-1631	KIAA1522	1631	AP	2			0	0.984127	0.8765	0.2111	0.464682
KIAA1522-AP-1632	KIAA1522	1632	AP	1			0	0.984127	0.889	0.2109	0.531915
KIAA1522-ES-1634	KIAA1522	1634	ES	07:08:00	6	9	0	1	0.1765	0.0116	0.994987
S100PBP-AT-1635	S100PBP	1635	AT	9			0	1	0.5511	0.0909	0.544187
S100PBP-AT-1636	S100PBP	1636	AT	7			0	1	0.5511	0.0909	0.455812
S100PBP-AA-1637	S100PBP	1637	AA	4.1	3	4.2	0	0.97619	1	0.1125	0.687671
S100PBP-AD-1638	S100PBP	1638	AD	1.2	1.1	2	0	0.871032	0.5361	0.0911	0.91372
FNDC5-AT-1641	FNDC5	1641	AT	6.2			0	0.94246	0.8002	0.1746	0.179559
FNDC5-AT-1642	FNDC5	1642	AT	7			0	0.94246	0.8002	0.1746	0.820441
TMEM54-ES-1644	TMEM54	1644	ES	00:03:04.100000	2	4.2	0	1	0.0319	0.003	0.996908
TMEM54-ES-1645	TMEM54	1645	ES	3	2	4.2	1	0.857143	0.4358	0.0614	0.903045
RNF19B-AA-1646	RNF19B	1646	AA	9.1	8	9.2	0	0.998016	0.3289	0.0541	0.24508
RNF19B-AA-1647	RNF19B	1647	AA	3.1	2	3.2	0	0.986111	1	0.0622	0.22323
AK2-AT-1650	AK2	1650	AT	8.2			0	1	0.6952	0.1055	0.59447
AK2-AT-1651	AK2	1651	AT	10			0	1	0.6688	0.1046	0.392007
AK2-ES-1652	AK2	1652	ES	9	8.1	10	0	0.996032	0.4165	0.0376	0.0595233
AK2-ES-1653	AK2	1653	ES	5	4	7	0	1	0.1059	0.0156	0.971259
AK2-ES-1654	AK2	1654	ES	02:03:00	1	4	0	0.996032	0.5258	0.0817	0.889008
AK2-ES-1655	AK2	1655	ES	3	1	4	0	1	0.0216	0.0034	0.994812
AK2-ES-1656	AK2	1656	ES	2	1	3	0	1	0.2374	0.0282	0.0559607
ADC-AT-1659	ADC	1659	AT	13			0	0.998016	0.4569	0.0902	0.894431
ADC-AT-1660	ADC	1660	AT	11			0	0.998016	0.4569	0.0902	0.105569
ADC-ES-1662	ADC	1662	ES	06:07:08	5	9	0	0.982143	0.1543	0.0136	0.998074
TRIM62-AP-1665	TRIM62	1665	AP	1			0	0.962302	0.236	0.0399	0.979183
PHC2-AP-1670	PHC2	1670	AP	10			0	0.970238	0.5449	0.0957	0.844847
PHC2-AP-1671	PHC2	1671	AP	1			0	0.970238	0.5449	0.0957	0.155153
PHC2-AT-1675	PHC2	1675	AT	17			0	1	0.0667	0.0073	0.9914
ZSCAN20-AT-1678	ZSCAN20	1678	AT	6.2			0	1	0.6558	0.1266	0.370631
ZSCAN20-AT-1679	ZSCAN20	1679	AT	8			0	1	0.6558	0.1266	0.629369
CSMD2-AT-1687	CSMD2	1687	AT	50			0	1	0.9102	0.2354	0.579782
CSMD2-AT-1688	CSMD2	1688	AT	51			0	1	0.418	0.087	0.109074
CSMD2-AT-1689	CSMD2	1689	AT	78			0	1	0.4588	0.1029	0.17099
CSMD2-AT-1690	CSMD2	1690	AT	17.2			0	1	0.8501	0.1556	0.140153
SMIM12-AP-1697	SMIM12	1697	AP	1.1			0	0.998016	0.1691	0.0232	0.958856
SMIM12-AT-1700	SMIM12	1700	AT	4.2			0	1	0.1129	0.0137	0.973244
SMIM12-AD-1701	SMIM12	1701	AD	1.3	1.2	4.1	0	0.988095	0.6182	0.0761	0.906849
SMIM12-AD-1702	SMIM12	1702	AD	1.2:1.3	1.1	4.1	0	0.998016	0.3055	0.0461	0.157915
GJB3-AP-1704	GJB3	1704	AP	1			0	0.990079	0.7172	0.1279	0.621308
GJB3-AP-1705	GJB3	1705	AP	2			0	0.990079	0.7172	0.1279	0.378692
ZMYM6-AP-1708	ZMYM6	1708	AP	1			0	0.894841	0.7962	0.1273	0.501477
ZMYM6-AP-1709	ZMYM6	1709	AP	2			0	0.894841	0.7962	0.1273	0.498523
ZMYM6-AT-1710	ZMYM6	1710	AT	18			0	1	0.4713	0.0593	0.333239
ZMYM6-AT-1711	ZMYM6	1711	AT	6.2			0	1	0.3302	0.0436	0.110257
ZMYM6-AT-1712	ZMYM6	1712	AT	20			0	1	0.5378	0.0629	0.556504
ZMYM4-ES-1716	ZMYM4	1716	ES	10:11:00	9	12	0	0.940476	0.0227	0.0012	0.999905
KIAA0319L-AP-1718	KIAA0319L	1718	AP	2.1			0	0.970238	0.5994	0.0802	0.771736
KIAA0319L-AP-1719	KIAA0319L	1719	AP	1			0	0.970238	0.4902	0.0713	0.211541
KIAA0319L-AA-1723	KIAA0319L	1723	AA	10.1	9	10.2	0	0.922619	0.1223	0.0131	0.995817
KIAA0319L-ES-1724	KIAA0319L	1724	ES	7	6	8	0	0.964286	0.0593	0.0083	0.996598
KIAA0319L-ES-1725	KIAA0319L	1725	ES	4	3	5	0	0.990079	0.4452	0.0337	0.974616
NCDN-AD-1727	NCDN	1727	AD	1.2:1.3	1.1	2	0	0.962302	0.2081	0.0145	0.997634
NCDN-ES-1728	NCDN	1728	ES	1.3	1.1	2	0	0.914683	0.1332	0.0096	0.998113
NCDN-RI-1729	NCDN	1729	RI	1.2	1.1	1.3	0	0.954365	0.8721	0.1262	0.500602
CLSPN-AT-1730	CLSPN	1730	AT	25			0	1	0.8113	0.1553	0.575336
CLSPN-AT-1731	CLSPN	1731	AT	26			0	1	0.8113	0.1553	0.424665
CLSPN-AA-1732	CLSPN	1732	AA	11.1	10	11.2	0	0.90873	0.2377	0.0421	0.978941
CLSPN-ES-1733	CLSPN	1733	ES	9	8	10	0	0.930556	0.1577	0.0208	0.992799
AGO1-AP-1734	AGO1	1734	AP	1			0	0.785714	0.9716	0.2829	0.202791
AGO1-AP-1735	AGO1	1735	AP	2			0	0.785714	0.9716	0.2829	0.797209
AGO3-AT-1739	AGO3	1739	AT	7.2			0	1	0.255	0.0453	0.0649919
AGO3-AT-1740	AGO3	1740	AT	8			0	1	0.5159	0.0938	0.186487
AGO3-AT-1741	AGO3	1741	AT	22			0	1	0.6098	0.0991	0.748522
AGO3-ES-1742	AGO3	1742	ES	6	5	9	0	0.934524	0.2974	0.0173	0.99743
AGO3-ES-1743	AGO3	1743	ES	4	3	5	0	0.954365	0.1919	0.0216	0.994228
COL8A2-AD-1749	COL8A2	1749	AD	3.2	3.1	4	0	0.884921	0.2894	0.0415	0.982104
TRAPPC3-AD-1753	TRAPPC3	1753	AD	1.3	1.2	2	0	1	0.1671	0.0245	0.982601
TRAPPC3-AD-1754	TRAPPC3	1754	AD	1.2:1.3	1.1	2	0	1	0.3739	0.055	0.194189
MAP7D1-AP-1756	MAP7D1	1756	AP	9			0	0.994048	0.6623	0.0916	0.109217
MAP7D1-AP-1757	MAP7D1	1757	AP	1			0	0.994048	0.6623	0.0916	0.890783
MAP7D1-AA-1758	MAP7D1	1758	AA	15.1	14	15.2	0	1	0.1567	0.0228	0.10232
MAP7D1-AA-1759	MAP7D1	1759	AA	11.1	10	11.2	0	1	0.1497	0.0224	0.932155
MAP7D1-RI-1760	MAP7D1	1760	RI	7.2	7.1	7.3	0	0.992063	0.7454	0.1152	0.673212
MAP7D1-ES-1761	MAP7D1	1761	ES	6	5	7.1	0	1	0.6934	0.0685	0.734668
THRAP3-ES-1762	THRAP3	1762	ES	2	1	3	0	0.912698	0.2373	0.04	0.0571383
SH3D21-AT-1765	SH3D21	1765	AT	16.2			0	0.996032	0.8128	0.1403	0.30588
SH3D21-AT-1766	SH3D21	1766	AT	19			0	0.996032	0.8128	0.1403	0.69412
SH3D21-ES-1767	SH3D21	1767	ES	12:13:00	11	14	0	0.96627	0.3609	0.0527	0.965241
SH3D21-ES-1768	SH3D21	1768	ES	07:08:00	6	9	0	0.952381	0.4816	0.0784	0.94796
SH3D21-ES-1769	SH3D21	1769	ES	5	4.2	6	0	0.920635	0.2171	0.0331	0.984299
STK40-ES-1774	STK40	1774	ES	2	1	3	0	0.970238	0.8536	0.1258	0.601749
OSCP1-AP-1775	OSCP1	1775	AP	1			0	0.974206	0.2312	0.0153	0.996162
OSCP1-AT-1777	OSCP1	1777	AT	7			0	0.992063	0.8125	0.1478	0.431115
OSCP1-AT-1778	OSCP1	1778	AT	13.2			0	0.992063	0.8125	0.1478	0.568885
OSCP1-ES-1779	OSCP1	1779	ES	11.2:12:13.1	11.1	13.2	0	0.980159	0.0431	0.0027	0.999755
CSF3R-RI-1786	CSF3R	1786	RI	17.3	17.2	17.4	0	0.992063	0.3279	0.0211	0.994706
CSF3R-ES-1788	CSF3R	1788	ES	15	14	16	0	0.821429	0.1373	0.0091	0.999111
MEAF6-AP-1793	MEAF6	1793	AP	1			0	0.996032	0.0497	0.0039	0.997947
MEAF6-AT-1795	MEAF6	1795	AT	9.2			0	1	0.0416	0.0035	0.999291
MEAF6-ES-1799	MEAF6	1799	ES	7:8.1:9.1	5	9.2	1	0.912698	0.5869	0.0856	0.79247
MEAF6-ES-1801	MEAF6	1801	ES	8.1:9.1	5	9.2	0	1	0.1772	0.0175	0.974153
MEAF6-ES-1804	MEAF6	1804	ES	7	5	8.1	1	0.940476	0.2519	0.0428	0.0977618
C1orf109-AP-1814	C1orf109	1814	AP	3.1			0	0.938492	0.6207	0.09	0.800092
C1orf109-AP-1815	C1orf109	1815	AP	1			0	0.938492	0.6207	0.09	0.199908
C1orf109-AD-1817	C1orf109	1817	AD	4.3	4.2	5	0	0.956349	0.1143	0.0188	0.990171
C1orf109-AA-1818	C1orf109	1818	AA	4.1	3.3	4.2	1	0.771825	0.6592	0.1197	0.26263
C1orf109-ES-1819	C1orf109	1819	ES	3.3:4.1	3.2	4.2	0	0.861111	0.6677	0.1327	0.85506
CDCA8-RI-1821	CDCA8	1821	RI	1.2	1.1	1.3	0	0.950397	0.5241	0.0818	0.790272
EPHA10-AT-1826	EPHA10	1826	AT	3.2			0	0.97619	0.5335	0.0625	0.984675
EPHA10-RI-1828	EPHA10	1828	RI	19.3	19.2	19.4	0	0.843254	0.272	0.0149	0.999394
EPHA10-RI-1829	EPHA10	1829	RI	19.2:19.3	19.1	19.4	0	0.843254	0.3548	0.0199	0.998276
MANEAL-AP-1833	MANEAL	1833	AP	1			0	0.835317	0.1361	0.014	0.997386
MANEAL-AA-1835	MANEAL	1835	AA	4.1	3	4.2	0	0.779762	0.8767	0.144	0.783221
INPP5B-AT-1848	INPP5B	1848	AT	7.3			0	1	0.1793	0.0268	0.0902448
INPP5B-AT-1849	INPP5B	1849	AT	24			0	1	0.1793	0.0268	0.909754
INPP5B-AA-1850	INPP5B	1850	AA	16.1	15	16.2	0	0.85119	0.5451	0.0922	0.131884
INPP5B-ES-1851	INPP5B	1851	ES	13	12	14	0	0.948413	0.2143	0.0167	0.994876
INPP5B-AD-1852	INPP5B	1852	AD	7.2	7.1	8	0	0.803571	0.8583	0.2376	0.723612
SF3A3-ES-1853	SF3A3	1853	ES	03:04:00	2	5	0	0.998016	0.1962	0.0137	0.985095
UTP11L-ES-1854	UTP11L	1854	ES	6	5	7	0	1	0.0177	0.0025	0.9986
GJA9-AT-1857	GJA9	1857	AT	2.3			0	0.912698	0.3438	0.0642	0.0752659
GJA9-AT-1858	GJA9	1858	AT	7			0	0.912698	0.3438	0.0642	0.924734
RHBDL2-AP-1859	RHBDL2	1859	AP	1			0	1	0.9814	0.1315	0.854703
RHBDL2-AP-1860	RHBDL2	1860	AP	3			0	1	0.9814	0.129	0.14347
RHBDL2-AT-1863	RHBDL2	1863	AT	10			0	1	0.1177	0.0139	0.993847
AKIRIN1-ES-1864	AKIRIN1	1864	ES	3	2	4	0	0.994048	0.1234	0.0127	0.986024
AKIRIN1-ES-1866	AKIRIN1	1866	ES	2	1	3	0	0.992063	0.2243	0.0101	0.998467
NDUFS5-AD-1869	NDUFS5	1869	AD	1.2	1.1	2	0	1	0.5939	0.1747	0.430378
MACF1-AT-1877	MACF1	1877	AT	109			0	1	0.0147	0.0014	0.998958
MACF1-ES-1881	MACF1	1881	ES	107	106	108	0	0.996032	0.8259	0.1538	0.599649
MACF1-ES-1883	MACF1	1883	ES	103	102	104	0	0.994048	0.8837	0.1266	0.694641
MACF1-ES-1885	MACF1	1885	ES	77	76.1	79	0	0.916667	0.1968	0.0248	0.986465
MACF1-ES-1886	MACF1	1886	ES	69	68	70	0	0.968254	0.0233	0.0023	0.999452
MACF1-ES-1887	MACF1	1887	ES	59	58	60	0	0.869048	0.5507	0.0735	0.925322
MACF1-ES-1888	MACF1	1888	ES	43.2:44:45:46:47	42	48	0	0.871032	1	0.1866	0.149572
MACF1-ES-1889	MACF1	1889	ES	29	28	30	0	0.89881	0.2566	0.0173	0.997489
PABPC4-ES-1893	PABPC4	1893	ES	11	10.2	12	0	1	0.2504	0.0434	0.918201
PABPC4-ES-1894	PABPC4	1894	ES	10.2:11	10.1	12	0	1	0.0911	0.0162	0.973174
PABPC4-ES-1895	PABPC4	1895	ES	11	10.1	12	0	0.998016	0.265	0.0429	0.936736
PABPC4-AD-1896	PABPC4	1896	AD	10.2	10.1	12	0	0.984127	0.5537	0.0912	0.787794
PABPC4-AD-1897	PABPC4	1897	AD	10.2	10.1	11	0	1	0.4637	0.0571	0.7145
PPIE-AT-1901	PPIE	1901	AT	10			0	1	0.4172	0.0633	0.873338
PPIE-AT-1902	PPIE	1902	AT	12			0	1	0.412	0.0625	0.122682
PPIE-ES-1903	PPIE	1903	ES	11	9.1	12	0	0.986111	0.8682	0.1256	0.594468
PPIE-AD-1904	PPIE	1904	AD	7.2	7.1	8	0	1	0.5068	0.0603	0.0586044
PPIE-ES-1905	PPIE	1905	ES	7.1:7.2	6	8	0	1	0.8146	0.2036	0.83065
PPIE-ES-1906	PPIE	1906	ES	7.1	6	8	0	1	0.0602	0.0064	0.995358
PPIE-ES-1909	PPIE	1909	ES	03:04:01.100000	2	6	0	1	0.0095	0.0014	0.999612
PPIE-AD-1910	PPIE	1910	AD	1.2	1.1	2	0	0.998016	0.3792	0.0595	0.845894
BMP8B-AT-1911	BMP8B	1911	AT	6.2			0	1	0.7934	0.1518	0.18455
BMP8B-AT-1912	BMP8B	1912	AT	8			0	1	0.7934	0.1518	0.815449
TRIT1-AT-1913	TRIT1	1913	AT	12			0	1	0.1313	0.0126	0.991267
TRIT1-ES-1916	TRIT1	1916	ES	10	9	11	0	0.996032	0.03	0.0023	0.999742
TRIT1-ES-1918	TRIT1	1918	ES	9	8	10	0	0.990079	0.0642	0.0083	0.996301
TRIT1-ES-1920	TRIT1	1920	ES	8	7.2	9	0	0.992063	0.0967	0.0148	0.990546
TRIT1-AA-1921	TRIT1	1921	AA	7.1	6.2	7.2	0	0.962302	0.1962	0.0229	0.98488
TRIT1-AD-1922	TRIT1	1922	AD	6.2	6.1	7.1	0	0.958333	0.4726	0.0763	0.883907
TRIT1-ES-1923	TRIT1	1923	ES	4	3.1	6.1	0	0.984127	0.3583	0.0484	0.940383
TRIT1-ES-1924	TRIT1	1924	ES	2:3.1:4:6.1:6.2	1	7.1	0	0.988095	0.1816	0.0286	0.975376
TRIT1-ES-1926	TRIT1	1926	ES	2:3.1:6.1:6.2	1	7.1	0	0.84127	0.8212	0.1913	0.805389
TRIT1-ES-1928	TRIT1	1928	ES	2:3.1:4:6.1	1	7.1	0	0.912698	0.8137	0.1625	0.846702
TRIT1-ES-1932	TRIT1	1932	ES	2:3.1:4:6.1:6.2:7.1:7.2:8:9	1	10	0	0.992063	0.2085	0.0158	0.993822
TRIT1-ES-1934	TRIT1	1934	ES	2:3.1:6.1:6.2:7.1:7.2:8:9	1	10	0	0.876984	0.5754	0.1033	0.948394
TRIT1-ES-1936	TRIT1	1936	ES	2:3.1:4:6.1:7.1:7.2:8:9	1	10	0	0.920635	0.4712	0.0886	0.95976
TRIT1-ES-1971	TRIT1	1971	ES	00:02:03.100000	1	4	0	0.988095	0.3832	0.0344	0.976509
TRIT1-ES-1972	TRIT1	1972	ES	02:03:01.100000	1	6.1	0	0.994048	0.238	0.0301	0.976821
TRIT1-ES-1974	TRIT1	1974	ES	00:02:03.100000	1	6.1	0	0.755952	0.8333	0.1674	0.827373
MYCL-AT-1975	MYCL	1975	AT	2			0	1	0.3337	0.0537	0.924731
MYCL-AT-1976	MYCL	1976	AT	1.4			0	1	0.3337	0.0537	0.075269
MYCL-RI-1977	MYCL	1977	RI	1.2	1.1	1.3	0	0.936508	0.8043	0.142	0.70523
MFSD2A-ES-1980	MFSD2A	1980	ES	00:02:03.200000	1	4	0	0.990079	0.0715	0.0069	0.997785
CAP1-AA-1981	CAP1	1981	AA	3.1	2.2	3.2	0	0.974206	0.2082	0.0227	0.910175
CAP1-AA-1982	CAP1	1982	AA	2.1	1.2	2.2	0	0.974206	0.488	0.0471	0.265266
CAP1-AD-1983	CAP1	1983	AD	1.2	1.1	2.1	0	0.968254	0.9299	0.0671	0.712452
CAP1-ES-1984	CAP1	1984	ES	1.2:2.1	1.1	2.2	0	0.970238	0.735	0.0747	0.505995
CAP1-AA-1985	CAP1	1985	AA	2.1	1.1	2.2	0	0.96627	0.9076	0.0693	0.292215
CAP1-AD-1986	CAP1	1986	AD	1.2	1.1	2.2	0	0.974206	0.4104	0.0456	0.737974
PPT1-AP-1987	PPT1	1987	AP	1			0	0.986111	0.1071	0.0057	0.999086
PPT1-RI-1991	PPT1	1991	RI	10.2	10.1	10.3	0	1	0.0056	0.0006	0.999847
PPT1-ES-1992	PPT1	1992	ES	9	8	10.1	1	0.84127	0.0839	0.0119	0.966073
PPT1-ES-1995	PPT1	1995	ES	02:03:04	1	5.2	0	0.996032	0.0109	0.0012	0.999711
SMAP2-AP-1997	SMAP2	1997	AP	1			0	0.996032	0.2537	0.0328	0.968219
ZFP69-AA-2001	ZFP69	2001	AA	2.1	1	2.2	0	0.936508	0.585	0.1003	0.917704
EXO5-RI-2003	EXO5	2003	RI	1.2	1.1	1.3	0	0.859127	0.8573	0.2157	0.769537
EXO5-AD-2006	EXO5	2006	AD	1.2:1.3	1.1	1.5	0	0.894841	0.7037	0.1096	0.950463
ZNF684-AT-2008	ZNF684	2008	AT	5.2			0	1	0.7901	0.1227	0.404056
ZNF684-AT-2009	ZNF684	2009	AT	6			0	1	0.7901	0.1227	0.595944
NFYC-AP-2013	NFYC	2013	AP	1			0	0.992063	0.2981	0.0393	0.957014
NFYC-AA-2017	NFYC	2017	AA	20.1:20.2	19	20.3	0	1	0.364	0.0514	0.90597
NFYC-AA-2018	NFYC	2018	AA	20.2	19	20.3	0	1	0.1287	0.0222	0.956813
NFYC-AA-2019	NFYC	2019	AA	20.1	19	20.2	0	1	0.3816	0.0615	0.301686
NFYC-ES-2020	NFYC	2020	ES	18	17	19	0	1	0.5029	0.0453	0.114584
NFYC-AA-2021	NFYC	2021	AA	16.1	15	16.2	0	0.998016	0.0858	0.0063	0.996576
NFYC-ES-2022	NFYC	2022	ES	13	12	14	0	0.992063	0.0689	0.0046	0.998083
CTPS1-AP-2026	CTPS1	2026	AP	1			0	0.970238	0.845	0.0537	0.977061
CTPS1-AT-2029	CTPS1	2029	AT	20			0	1	0.0621	0.0067	0.993697
CTPS1-ES-2030	CTPS1	2030	ES	3.2:4:5:6	1	7	0	0.994048	0.0619	0.0028	0.999765
SCMH1-AP-2041	SCMH1	2041	AP	1			0	0.80754	0.6578	0.1042	0.889321
SCMH1-AP-2046	SCMH1	2046	AP	3			0	0.80754	0.6578	0.0936	0.0975909
SCMH1-ES-2047	SCMH1	2047	ES	17	16	18	0	0.972222	0.8561	0.1144	0.604509
SCMH1-ES-2048	SCMH1	2048	ES	10:11:00	9	12	0	0.956349	0.1352	0.0186	0.990757
SCMH1-ES-2049	SCMH1	2049	ES	07:08:00	6	9	0	0.900794	0.7337	0.1187	0.872387
SCMH1-ES-2051	SCMH1	2051	ES	7	6	8	0	0.839286	0.5888	0.129	0.816143
SCMH1-ES-2053	SCMH1	2053	ES	06:07:08	5	9	0	0.910714	0.8551	0.1789	0.745312
SCMH1-ES-2057	SCMH1	2057	ES	06:07:00	5	8	0	0.89881	0.8929	0.1771	0.62678
FOXJ3-AP-2064	FOXJ3	2064	AP	2			0	0.948413	1	0.2109	0.620081
FOXJ3-AP-2065	FOXJ3	2065	AP	14.1			0	0.948413	0.6435	0.103	0.114328
FOXJ3-AP-2067	FOXJ3	2067	AP	1			0	0.948413	1	0.2034	0.263783
FOXJ3-ES-2069	FOXJ3	2069	ES	10	9	11	0	0.910714	0.5744	0.0977	0.734763
PPCS-AP-2072	PPCS	2072	AP	2.1			0	0.996032	0.0989	0.0131	0.984344
PPCS-AT-2073	PPCS	2073	AT	4			0	1	0.1173	0.0161	0.969605
PPCS-AD-2075	PPCS	2075	AD	2.2	2.1	3.1	0	1	0.5428	0.0802	0.78789
PPIH-AP-2096	PPIH	2096	AP	1			0	1	0.1397	0.0225	0.967912
PPIH-AT-2100	PPIH	2100	AT	10			0	1	0.1082	0.0147	0.986518
LEPRE1-RI-2106	LEPRE1	2106	RI	14.3	14.2	14.4	0	0.952381	0.8327	0.1436	0.26035
LEPRE1-RI-2107	LEPRE1	2107	RI	14.2:14.3	14.1	14.4	0	1	0.3486	0.0511	0.0787044
LEPRE1-AD-2108	LEPRE1	2108	AD	14.2	14.1	14.4	0	0.996032	0.4887	0.0703	0.239978
C1orf50-AT-2110	C1orf50	2110	AT	4.3			0	1	0.2893	0.0382	0.972162
C1orf50-ES-2115	C1orf50	2115	ES	1.2:1.3:2.2	1.1	3	0	0.869048	0.696	0.132	0.921892
C1orf50-ES-2116	C1orf50	2116	ES	1.3:2.2	1.1	3	0	0.998016	0.128	0.0193	0.988877
C1orf50-RI-2117	C1orf50	2117	RI	1.2	1.1	1.3	0	0.948413	0.7936	0.1092	0.162705
CCDC23-AP-2119	CCDC23	2119	AP	1			0	1	0.2302	0.0223	0.975442
CCDC23-RI-2120	CCDC23	2120	RI	4.2	4.1	4.3	0	1	0.0351	0.0065	0.995066
ERMAP-AP-2122	ERMAP	2122	AP	3.1			0	0.938492	0.7445	0.1044	0.143283
ERMAP-AP-2123	ERMAP	2123	AP	1			0	0.938492	0.7445	0.1149	0.833898
ERMAP-RI-2124	ERMAP	2124	RI	3.3	3.2	3.4	0	0.845238	1	0.1333	0.146395
ZNF691-ES-2132	ZNF691	2132	ES	2.3	2.1	4	0	0.781746	0.7074	0.1712	0.776865
ZNF691-ES-2135	ZNF691	2135	ES	2.1:2.2:2.3	1	4	0	0.767857	1	0.2098	0.357112
ZNF691-ES-2136	ZNF691	2136	ES	2.1:2.3	1	4	0	0.882937	1	0.212	0.564858
SLC2A1-AT-2140	SLC2A1	2140	AT	11			0	1	0.0688	0.0089	0.991444
FAM183A-AP-2141	FAM183A	2141	AP	1			0	0.886905	0.9813	0.2123	0.722103
FAM183A-AP-2142	FAM183A	2142	AP	2.1			0	0.886905	0.9813	0.2123	0.277898
EBNA1BP2-AP-2145	EBNA1BP2	2145	AP	2.1			0	1	0.3074	0.0198	0.983726
C1orf210-AD-2154	C1orf210	2154	AD	1.2	1.1	2	0	0.944444	0.3588	0.0638	0.948379
TIE1-AT-2159	TIE1	2159	AT	24			0	1	0.1841	0.0138	0.994395
TIE1-ES-2160	TIE1	2160	ES	07:09:00	6	10	0	0.938492	0.292	0.0172	0.99674
TIE1-ES-2162	TIE1	2162	ES	7	6	9	0	0.890873	0.5022	0.096	0.847651
CDC20-AP-2165	CDC20	2165	AP	2.1			0	0.986111	0.3444	0.05	0.144785
CDC20-AP-2166	CDC20	2166	AP	1			0	0.986111	0.3444	0.05	0.855215
ELOVL1-ES-2167	ELOVL1	2167	ES	4	3	5	0	1	0.0209	0.0027	0.997983
MED8-RI-2170	MED8	2170	RI	7.2	7.1	7.3	0	1	0.1104	0.0189	0.970214
MED8-AA-2171	MED8	2171	AA	3.1	2.2	3.2	0	1	0.0767	0.0083	0.993903
MED8-AA-2172	MED8	2172	AA	2.1	1	2.2	0	0.998016	0.2825	0.0338	0.0733533
SZT2-AT-2175	SZT2	2175	AT	7			0	1	0.2614	0.0454	0.138717
SZT2-AT-2176	SZT2	2176	AT	5			0	1	0.3673	0.0439	0.133194
SZT2-AT-2177	SZT2	2177	AT	74			0	1	0.4753	0.0707	0.728092
HYI-AT-2181	HYI	2181	AT	8.3			0	1	0.4911	0.0718	0.115406
HYI-AT-2182	HYI	2182	AT	9			0	1	0.4911	0.0718	0.884595
HYI-AD-2183	HYI	2183	AD	8.2	8.1	9	0	0.992063	0.9206	0.108	0.364758
HYI-ES-2184	HYI	2184	ES	3	2.1	4	1	0.827381	0.7101	0.0942	0.741297
HYI-AD-2185	HYI	2185	AD	2.2	2.1	4	1	0.827381	0.3884	0.0492	0.869497
PTPRF-AP-2186	PTPRF	2186	AP	1			0	0.968254	0	0	1
PTPRF-ES-2190	PTPRF	2190	ES	14	13	15	0	0.960317	0.7888	0.1486	0.347324
PTPRF-ES-2191	PTPRF	2191	ES	12	11	13	0	0.994048	0.06	0.0072	0.995034
ST3GAL3-AT-2195	ST3GAL3	2195	AT	21			0	1	0.1655	0.02	0.981138
ST3GAL3-AA-2198	ST3GAL3	2198	AA	19.1	16.2	19.2	0	0.962302	0.0674	0.0055	0.999112
ST3GAL3-ES-2199	ST3GAL3	2199	ES	19.1:19.2:20	16.2	21	0	0.990079	0.4267	0.0306	0.984401
ST3GAL3-ES-2202	ST3GAL3	2202	ES	16.2:19.1:19.2:20	15.1	21	0	0.990079	0.3749	0.026	0.994119
ST3GAL3-ES-2210	ST3GAL3	2210	ES	16.2	15.1	19.1	0	0.958333	0.1668	0.0161	0.996182
ST3GAL3-AA-2211	ST3GAL3	2211	AA	16.1	15.1	16.2	0	0.789683	0.3367	0.0654	0.0744405
ST3GAL3-ES-2213	ST3GAL3	2213	ES	14:15.1:16.2:19.1:19.2:20	13	21	0	0.986111	0.0918	0.012	0.9958
ST3GAL3-ES-2223	ST3GAL3	2223	ES	14:15.1:16.2	13	19.1	0	0.970238	0.1534	0.023	0.991583
ST3GAL3-ES-2232	ST3GAL3	2232	ES	10:13:14:15.1:16.2:19.1:19.2:20	9	21	0	0.799603	0.1964	0.0098	0.999382
ST3GAL3-ES-2233	ST3GAL3	2233	ES	13:14:15.1:16.2:19.1:19.2:20	9	21	0	0.974206	0.0343	0.0015	0.999918
ST3GAL3-ES-2272	ST3GAL3	2272	ES	12	9	13	0	0.815476	0.4027	0.0767	0.062855
ST3GAL3-ES-2273	ST3GAL3	2273	ES	10	9	13	0	0.865079	1	0.1135	0.140383
ST3GAL3-ES-2296	ST3GAL3	2296	ES	9	6	13	0	0.934524	0.3451	0.0252	0.994509
ST3GAL3-ES-2299	ST3GAL3	2299	ES	7.1:7.2	6	9	0	0.839286	0.7113	0.0993	0.145265
ST3GAL3-ES-2464	ST3GAL3	2464	ES	04:06:09	3.1	13	0	0.940476	0.0207	0.001	0.999939
ST3GAL3-ES-2480	ST3GAL3	2480	ES	4	3.1	6	0	0.857143	0.7163	0.0873	0.901474
ARTN-AP-2483	ARTN	2483	AP	4.1			0	0.954365	0.8517	0.1394	0.328478
ARTN-AP-2485	ARTN	2485	AP	3.1			0	0.954365	0.6489	0.0992	0.195132
ARTN-AP-2486	ARTN	2486	AP	1			0	0.954365	0.9016	0.159	0.47639
ARTN-AA-2489	ARTN	2489	AA	3.2	2	3.3	0	0.821429	0.7088	0.1126	0.690649
ARTN-ES-2490	ARTN	2490	ES	2	1	3.2	0	0.871032	0.1833	0.0259	0.987922
IPO13-AP-2491	IPO13	2491	AP	16.1			0	0.998016	1	0.1193	0.0776348
IPO13-AP-2492	IPO13	2492	AP	1			0	0.998016	1	0.1193	0.922365
DPH2-ES-2496	DPH2	2496	ES	4	3.2	5	0	0.998016	0.1185	0.0097	0.994434
DPH2-ES-2497	DPH2	2497	ES	3.1:3.2	2.1	4	0	0.847222	0.795	0.1377	0.886978
DPH2-ES-2499	DPH2	2499	ES	3.2	2.1	4	0	0.998016	0.1233	0.0146	0.990301
DPH2-AA-2500	DPH2	2500	AA	3.1	2.1	3.2	0	0.974206	0.4638	0.0526	0.0725802
DPH2-AD-2502	DPH2	2502	AD	1.3	1.2	2.1	0	0.978175	0.0866	0.0073	0.998362
DPH2-AD-2503	DPH2	2503	AD	1.2:1.3	1.1	2.1	0	0.984127	0.1907	0.0355	0.937543
ATP6V0B-AP-2505	ATP6V0B	2505	AP	1.1			0	1	0.1047	0.0159	0.984233
ATP6V0B-ES-2510	ATP6V0B	2510	ES	2.1:2.2	1.1	3.2	0	0.994048	0.6708	0.1036	0.183179
ATP6V0B-ES-2511	ATP6V0B	2511	ES	2.2	1.1	3.2	0	1	0.1745	0.0221	0.947556
B4GALT2-AP-2514	B4GALT2	2514	AP	2.1			0	0.924603	1	0.2145	0.535223
B4GALT2-AP-2515	B4GALT2	2515	AP	1			0	0.924603	1	0.2145	0.464777
B4GALT2-AA-2516	B4GALT2	2516	AA	4.1	3	4.2	0	0.998016	0.0135	0.0017	0.999497
B4GALT2-AD-2517	B4GALT2	2517	AD	2.2	2.1	3	0	0.974206	0.713	0.1596	0.809661
CCDC24-AA-2523	CCDC24	2523	AA	8.1	7.3	8.2	0	0.936508	0.374	0.0634	0.923637
CCDC24-RI-2524	CCDC24	2524	RI	7.2	7.1	7.3	0	0.972222	0.3403	0.046	0.0566716
CCDC24-RI-2525	CCDC24	2525	RI	6.3	6.2	6.4	0	1	0.9579	0.1199	0.233046
CCDC24-AA-2526	CCDC24	2526	AA	6.1	5	6.2	0	0.797619	0.8855	0.1329	0.293081
CCDC24-ES-2527	CCDC24	2527	ES	4.1:4.2:5:6.1	3.2	6.2	0	0.775794	0.8756	0.1999	0.767501
CCDC24-ES-2528	CCDC24	2528	ES	4.2:5:6.1	3.2	6.2	0	0.795635	0.9204	0.1867	0.795788
CCDC24-ES-2530	CCDC24	2530	ES	4.1:4.2:5	3.2	6.2	0	0.934524	0.6829	0.1367	0.868282
CCDC24-ES-2531	CCDC24	2531	ES	4.2:5	3.2	6.2	0	0.954365	0.8516	0.1208	0.890623
CCDC24-AA-2532	CCDC24	2532	AA	4.1	3.2	4.2	0	0.835317	1	0.1724	0.481132
SLC6A9-AP-2533	SLC6A9	2533	AP	1			0	0.928571	0.2409	0.0217	0.987089
SLC6A9-AT-2536	SLC6A9	2536	AT	16			0	1	0.2679	0.04	0.925464
SLC6A9-AT-2538	SLC6A9	2538	AT	17			0	1	0.2679	0.04	0.0745363
SLC6A9-AA-2540	SLC6A9	2540	AA	14.1	13	14.2	0	0.96627	0.0947	0.0165	0.989507
SLC6A9-ES-2542	SLC6A9	2542	ES	06:07:00	2	8	0	0.956349	0.1488	0.0245	0.981562
SLC6A9-ES-2544	SLC6A9	2544	ES	6	2	7	0	0.944444	0.2248	0.0244	0.981689
DMAP1-RI-2545	DMAP1	2545	RI	1.2:1.3	1.1	1.4	0	0.998016	0.6826	0.1129	0.800017
DMAP1-AA-2546	DMAP1	2546	AA	1.3	1.1	1.4	0	0.992063	1	0.0782	0.870764
DMAP1-RI-2547	DMAP1	2547	RI	1.2	1.1	1.3	0	0.994048	0.8594	0.1048	0.387051
ERI3-AP-2548	ERI3	2548	AP	1			0	0.996032	0.2213	0.0223	0.979104
ERI3-ES-2551	ERI3	2551	ES	9	8	10	1	0.799603	0.0698	0.0133	0.960387
ERI3-ES-2552	ERI3	2552	ES	3	2.2	5	0	1	0.2937	0.0256	0.964393
RNF220-AP-2555	RNF220	2555	AP	7			0	0.998016	0.3607	0.0579	0.966275
RNF220-AT-2557	RNF220	2557	AT	10.2			0	1	0.1733	0.0278	0.0868794
RNF220-AT-2558	RNF220	2558	AT	17			0	1	0.1733	0.0278	0.913121
RNF220-AD-2559	RNF220	2559	AD	9.2	9.1	10.1	0	1	0.7359	0.0762	0.528864
TMEM53-AT-2561	TMEM53	2561	AT	5			0	1	0.4789	0.0812	0.447867
TMEM53-AT-2562	TMEM53	2562	AT	3.3			0	1	0.4789	0.0812	0.552133
TMEM53-AA-2563	TMEM53	2563	AA	3.1	2	3.2	0	0.992063	0.7463	0.1015	0.802015
TMEM53-ES-2568	TMEM53	2568	ES	2	1	4	0	0.75	0.584	0.1118	0.901003
KIF2C-AP-2574	KIF2C	2574	AP	1			0	0.956349	0.2506	0.0131	0.998156
KIF2C-ES-2575	KIF2C	2575	ES	7	6	8	0	0.980159	0.227	0.0348	0.957399
RPS8-AD-2577	RPS8	2577	AD	3.2	3.1	4	0	1	0.0265	0.0024	0.993916
PLK3-ES-2578	PLK3	2578	ES	13	12	14	1	0.871032	0.341	0.0555	0.893774
BTBD19-AT-2582	BTBD19	2582	AT	9			0	0.916667	0.6002	0.0632	0.985588
PTCH2-AT-2586	PTCH2	2586	AT	22.2			0	0.871032	0.8764	0.1286	0.871597
PTCH2-AT-2587	PTCH2	2587	AT	23			0	0.871032	0.8764	0.1286	0.128403
EIF2B3-AT-2588	EIF2B3	2588	AT	10.2			0	1	0.4148	0.0542	0.144888
EIF2B3-AT-2589	EIF2B3	2589	AT	12			0	1	0.4148	0.0542	0.855112
MUTYH-AP-2593	MUTYH	2593	AP	3			0	0.980159	0.6354	0.1164	0.272645
MUTYH-AP-2594	MUTYH	2594	AP	2			0	0.980159	0.9084	0.0729	0.196403
MUTYH-AP-2595	MUTYH	2595	AP	1.1			0	0.980159	0.8246	0.1126	0.530952
MUTYH-ES-2600	MUTYH	2600	ES	11:12:13:14:15	10	16	0	1	0.1076	0.0164	0.991267
MUTYH-ES-2601	MUTYH	2601	ES	08:09:00	7	10	0	0.996032	0.1221	0.0166	0.993246
MUTYH-ES-2603	MUTYH	2603	ES	8	7	9	0	0.988095	0.0843	0.0154	0.99307
MUTYH-ES-2608	MUTYH	2608	ES	6.3:6.4:6.5	5	7	0	0.777778	0.539	0.0876	0.953286
MUTYH-ES-2609	MUTYH	2609	ES	6.4:6.5	5	7	0	0.980159	0.3834	0.0395	0.983063
MUTYH-ES-2612	MUTYH	2612	ES	6.2:6.3:6.4:6.5:7:8:9:10:11:12:13:14:15:16:17:18	5	19	0	0.849206	0.656	0.0741	0.977025
MUTYH-ES-2613	MUTYH	2613	ES	6.3:6.4:6.5:7:8:9:10:11:12:13:14:15:16:17:18	5	19	0	0.918651	0.4288	0.0557	0.981568
MUTYH-ES-2614	MUTYH	2614	ES	6.4:6.5:7:8:9:10:11:12:13:14:15:16:17:18	5	19	0	0.992063	0.1505	0.0145	0.995289
MUTYH-ES-2651	MUTYH	2651	ES	6.3:6.4:6.5:7:8:9	5	10	0	0.882937	0.6888	0.0976	0.955782
MUTYH-ES-2652	MUTYH	2652	ES	6.4:6.5:7:8:9	5	10	0	0.988095	0.3076	0.0326	0.985922
MUTYH-AA-2671	MUTYH	2671	AA	6.4	5	6.5	0	0.944444	0.4465	0.0842	0.906324
MUTYH-AA-2672	MUTYH	2672	AA	6.1:6.2:6.3	5	6.4	0	0.809524	0.4685	0.0848	0.0624858
MUTYH-AA-2673	MUTYH	2673	AA	6.2:6.3	5	6.4	0	0.829365	0.6598	0.1074	0.158322
MUTYH-AA-2674	MUTYH	2674	AA	6.3	5	6.4	0	0.857143	0.6929	0.1169	0.224876
TOE1-ES-2677	TOE1	2677	ES	4	3	5	0	0.978175	0.1668	0.0221	0.990283
TOE1-ES-2678	TOE1	2678	ES	2	1	3	0	0.978175	0.0758	0.0084	0.998294
TESK2-AT-2682	TESK2	2682	AT	13			0	1	0.2997	0.0431	0.961649
TESK2-ES-2683	TESK2	2683	ES	11	10	12	0	0.938492	0.2298	0.0229	0.99247
TESK2-ES-2684	TESK2	2684	ES	2	1	3	0	0.962302	0.2	0.0274	0.988471
CCDC163P-AT-2685	CCDC163P	2685	AT	6			0	1	0.3715	0.0347	0.983082
PRDX1-ES-2693	PRDX1	2693	ES	2.2:3:4.1	2.1	4.2	0	1	0.0136	0.0021	0.99427
AKR1A1-AT-2696	AKR1A1	2696	AT	10			0	1	0.1532	0.0282	0.957279
AKR1A1-ES-2697	AKR1A1	2697	ES	7	6	8	1	0.839286	0.1718	0.026	0.935011
AKR1A1-ES-2698	AKR1A1	2698	ES	2	1	3	0	1	0.4783	0.0638	0.410686
NASP-ES-2706	NASP	2706	ES	9	8	10	0	1	0.8755	0.1561	0.426251
NASP-ES-2708	NASP	2708	ES	7.2	6	8	0	0.998016	0.0078	0.001	0.999747
NASP-ES-2717	NASP	2717	ES	05:06:07.200000	3	8	0	0.964286	0.3152	0.0479	0.970418
NASP-ES-2719	NASP	2719	ES	00:06:07.200000	3	8	0	0.998016	0.0187	0.0029	0.998205
NASP-ES-2729	NASP	2729	ES	5:6:7.2:8:9	3	10	0	0.962302	0.8254	0.1194	0.932497
NASP-ES-2731	NASP	2731	ES	6:7.2:8:9	3	10	0	0.990079	0.1454	0.0122	0.994561
NASP-ES-2742	NASP	2742	ES	5:6:7.2:8	3	10	0	0.964286	0.5737	0.0505	0.973507
NASP-ES-2744	NASP	2744	ES	06:07:02.200000	3	10	0	0.998016	0.0349	0.0036	0.9982
NASP-ES-2752	NASP	2752	ES	5	3	6	0	0.994048	0.1837	0.0302	0.0686517
NASP-ES-2754	NASP	2754	ES	2	1	3	0	1	0.8152	0.1432	0.422768
GPBP1L1-ES-2769	GPBP1L1	2769	ES	2	1	3	0	0.940476	0.5403	0.0732	0.794498
IPP-AT-2771	IPP	2771	AT	9.2			0	1	0.6212	0.0842	0.871672
IPP-AT-2772	IPP	2772	AT	10			0	1	0.6212	0.0842	0.128327
MAST2-AA-2773	MAST2	2773	AA	29.1	28	29.2	0	0.998016	0.0185	0.0015	0.999804
MAST2-RI-2774	MAST2	2774	RI	25.2	25.1	25.3	0	0.984127	0	0	1
MAST2-ES-2775	MAST2	2775	ES	10	9	11	0	0.948413	0.1079	0.0175	0.991784
PIK3R3-AP-2776	PIK3R3	2776	AP	2.1			0	0.944444	0.3569	0.0547	0.0527128
PIK3R3-AP-2777	PIK3R3	2777	AP	3.1			0	0.944444	0.3569	0.0558	0.946503
PIK3R3-ES-2779	PIK3R3	2779	ES	10	9	11	0	0.962302	0.2865	0.0324	0.987142
POMGNT1-AP-2781	POMGNT1	2781	AP	2			0	0.996032	1	0.198	0.751002
POMGNT1-AP-2783	POMGNT1	2783	AP	1			0	0.996032	1	0.1976	0.244907
POMGNT1-RI-2784	POMGNT1	2784	RI	22.2	22.1	22.3	0	1	0.3395	0.037	0.962205
POMGNT1-AD-2785	POMGNT1	2785	AD	21.2	21.1	22.1	0	1	0.0505	0.0052	0.998741
POMGNT1-ES-2788	POMGNT1	2788	ES	9	8	10	0	0.996032	0.0388	0.0043	0.998439
RAD54L-RI-2789	RAD54L	2789	RI	1.2	1.1	1.3	0	0.954365	0.1778	0.0094	0.999512
NSUN4-AP-2792	NSUN4	2792	AP	1			0	1	0.1735	0.0152	0.996749
NSUN4-ES-2793	NSUN4	2793	ES	4	3	5	0	0.998016	0.1768	0.0295	0.96532
NSUN4-ES-2794	NSUN4	2794	ES	2.2	1	3	0	0.948413	0.5565	0.107	0.154679
MKNK1-AP-2798	MKNK1	2798	AP	2.1			0	0.988095	0.7401	0.1294	0.566102
MKNK1-AP-2800	MKNK1	2800	AP	1			0	0.988095	0.7401	0.1294	0.433897
MKNK1-AT-2804	MKNK1	2804	AT	7.2			0	1	0.3177	0.0417	0.0568117
MKNK1-AT-2806	MKNK1	2806	AT	17			0	1	0.4741	0.0585	0.894219
MKNK1-ES-2807	MKNK1	2807	ES	16	15.2	17	0	0.986111	0.7143	0.0933	0.673041
MKNK1-ES-2809	MKNK1	2809	ES	11	10	12	0	0.994048	0.9785	0.101	0.115609
MKNK1-ES-2810	MKNK1	2810	ES	9.1	8	10	0	0.980159	0.205	0.029	0.974226
MKNK1-ES-2812	MKNK1	2812	ES	7.1	5	8	0	1	0.1216	0.0188	0.982085
MKNK1-ES-2814	MKNK1	2814	ES	4	3	5	0	0.996032	0.8014	0.0889	0.150029
MKNK1-AD-2815	MKNK1	2815	AD	2.2	2.1	3	0	0.988095	0.7303	0.1085	0.591614
MOB3C-AP-2816	MOB3C	2816	AP	1			0	0.980159	0.4425	0.0793	0.86978
MOB3C-AP-2817	MOB3C	2817	AP	2.1			0	0.980159	0.4425	0.0793	0.13022
MOB3C-RI-2818	MOB3C	2818	RI	2.2	2.1	2.3	0	0.962302	0.3746	0.0486	0.989179
ATPAF1-AP-2819	ATPAF1	2819	AP	1			0	0.992063	0.2411	0.0155	0.995252
ATPAF1-ES-2821	ATPAF1	2821	ES	09:10:00	8	11	0	0.998016	0.2072	0.0282	0.938798
EFCAB14-AT-2823	EFCAB14	2823	AT	13			0	1	0.381	0.0515	0.170852
EFCAB14-AT-2824	EFCAB14	2824	AT	11			0	1	0.381	0.0515	0.829148
EFCAB14-ES-2825	EFCAB14	2825	ES	7	6	8	0	0.988095	0.9272	0.1386	0.599353
CYP4B1-AT-2832	CYP4B1	2832	AT	13			0	0.795635	0.3512	0.0266	0.994872
PDZK1IP1-AP-2893	PDZK1IP1	2893	AP	2.1			0	0.962302	0.0147	0.0009	0.999706
STIL-AA-2903	STIL	2903	AA	16.2	15	16.3	0	0.791667	0.8168	0.1529	0.682084
CMPK1-AT-2905	CMPK1	2905	AT	7			0	1	0.0041	0.0006	0.999471
CMPK1-ES-2907	CMPK1	2907	ES	5	4	6	0	0.996032	0.0515	0.006	0.992815
CMPK1-ES-2908	CMPK1	2908	ES	3	1	4	0	0.998016	0.0433	0.004	0.99664
FAF1-AP-2938	FAF1	2938	AP	1.1			0	0.873016	0.4454	0.0441	0.983115
FAF1-RI-2940	FAF1	2940	RI	1.2	1.1	1.3	0	0.964286	0.4022	0.0505	0.970299
CDKN2C-AP-2942	CDKN2C	2942	AP	3.1			0	0.865079	0.3573	0.0449	0.988872
TTC39A-AT-2950	TTC39A	2950	AT	15.5			0	1	0.7977	0.1376	0.146308
TTC39A-AT-2951	TTC39A	2951	AT	21			0	1	0.7891	0.1348	0.825554
EPS15-AP-2956	EPS15	2956	AP	1			0	0.902778	0.1231	0.0074	0.999042
EPS15-ES-2958	EPS15	2958	ES	16:17:00	15	18	0	0.962302	0.0193	0.0024	0.999491
OSBPL9-AP-2960	OSBPL9	2960	AP	9.1			0	0.865079	0.4938	0.0576	0.97947
OSBPL9-ES-2969	OSBPL9	2969	ES	17	15	18	0	0.956349	0.6173	0.1139	0.750204
OSBPL9-ES-2974	OSBPL9	2974	ES	11	9.2	12	0	0.813492	0.1801	0.0159	0.997408
OSBPL9-AD-2975	OSBPL9	2975	AD	9.2	9.1	11	0	0.829365	0.6266	0.108	0.794271
OSBPL9-ES-2979	OSBPL9	2979	ES	6.1	5	7	0	0.948413	0.3747	0.063	0.905783
OSBPL9-ES-2981	OSBPL9	2981	ES	5	4	6.1	0	0.94246	0.1163	0.0125	0.995099
NRD1-AP-2982	NRD1	2982	AP	1.1			0	0.964286	0.0792	0.0101	0.996908
NRD1-ES-2987	NRD1	2987	ES	04:05:00	3	6	0	0.968254	0.3324	0.0494	0.110171
NRD1-AD-2988	NRD1	2988	AD	1.2	1.1	3	0	0.996032	0.0532	0.0067	0.994389
TXNDC12-AT-2989	TXNDC12	2989	AT	9			0	1	0.0725	0.011	0.974842
BTF3L4-AT-2993	BTF3L4	2993	AT	7			0	1	0.0698	0.0115	0.988499
BTF3L4-ES-2994	BTF3L4	2994	ES	5	4	6.1	0	1	0.4216	0.0348	0.914406
BTF3L4-ES-2996	BTF3L4	2996	ES	02:03:00	1	4	0	0.890873	0.3145	0.0603	0.0708339
BTF3L4-ES-2997	BTF3L4	2997	ES	2	1	4	0	1	0.2345	0.0336	0.928919
ZFYVE9-ES-3000	ZFYVE9	3000	ES	6	5	7	0	0.97619	0.2025	0.0336	0.969455
CC2D1B-AT-3001	CC2D1B	3001	AT	24			0	1	0.3197	0.057	0.11141
CC2D1B-AT-3002	CC2D1B	3002	AT	25.3			0	1	0.3197	0.057	0.888589
CC2D1B-RI-3003	CC2D1B	3003	RI	25.2	25.1	25.3	0	1	0.3709	0.0514	0.100855
CC2D1B-AA-3004	CC2D1B	3004	AA	14.1	13	14.2	0	0.972222	0.7346	0.0788	0.168963
ZCCHC11-AT-3007	ZCCHC11	3007	AT	30			0	0.998016	0.0939	0.004	0.999813
ZCCHC11-AA-3009	ZCCHC11	3009	AA	26.1	25	26.2	0	0.779762	0.7835	0.1389	0.625098
ZCCHC11-ES-3010	ZCCHC11	3010	ES	5	4	6	0	0.918651	0.2742	0.0198	0.995769
ZYG11B-AT-3012	ZYG11B	3012	AT	15			0	1	0.0451	0.0037	0.999568
ZYG11B-ES-3015	ZYG11B	3015	ES	09:10:00	8	12	0	0.910714	0.0781	0.0059	0.999286
ECHDC2-AT-3019	ECHDC2	3019	AT	8.2			0	1	0.2273	0.041	0.0834254
ECHDC2-AT-3020	ECHDC2	3020	AT	5.2			0	1	0.2579	0.037	0.058671
ECHDC2-AT-3021	ECHDC2	3021	AT	9.2			0	1	0.3197	0.061	0.122754
ECHDC2-AT-3022	ECHDC2	3022	AT	14			0	1	0.5491	0.1206	0.735148
ECHDC2-ES-3023	ECHDC2	3023	ES	13	12	14	1	0.837302	0.5557	0.0673	0.85642
ECHDC2-ES-3024	ECHDC2	3024	ES	9.1	8.1	10	0	0.990079	0.8634	0.1413	0.584636
ECHDC2-AA-3025	ECHDC2	3025	AA	6.1	5.1	6.2	0	0.986111	0.7436	0.1162	0.786493
ECHDC2-ES-3030	ECHDC2	3030	ES	4:5.1:6.1	2.1	6.2	0	0.922619	1	0.1451	0.165424
ECHDC2-ES-3031	ECHDC2	3031	ES	3:5.1:6.1	2.1	6.2	0	0.875	0.6964	0.1152	0.115108
ECHDC2-ES-3032	ECHDC2	3032	ES	2.2:5.1:6.1	2.1	6.2	0	0.875	0.7632	0.1275	0.135657
ECHDC2-ES-3033	ECHDC2	3033	ES	5.1:6.1	2.1	6.2	0	0.944444	0.9379	0.1847	0.395173
ECHDC2-ES-3034	ECHDC2	3034	ES	00:04:05.100000	2.1	6.2	0	0.849206	0.5947	0.083	0.0770348
ECHDC2-ES-3036	ECHDC2	3036	ES	2.2:5.1	2.1	6.2	0	0.811508	0.4289	0.074	0.0640804
ECHDC2-ES-3037	ECHDC2	3037	ES	5.1	2.1	6.2	0	0.892857	0.7897	0.1446	0.21814
SCP2-ES-3043	SCP2	3043	ES	15	14.2	16.1	0	1	0.0733	0.0081	0.983956
SCP2-AA-3044	SCP2	3044	AA	14.1	13	14.2	0	0.994048	0.0593	0.0051	0.996264
SCP2-ES-3045	SCP2	3045	ES	12	11	13	0	1	0.7391	0.1334	0.734154
SCP2-ES-3046	SCP2	3046	ES	4	3	5	0	0.964286	0.1613	0.025	0.973259
SCP2-ES-3048	SCP2	3048	ES	3	2	4	0	0.950397	0.1538	0.0086	0.998311
SCP2-ES-3050	SCP2	3050	ES	2	1	3	0	0.940476	0.0265	0.0031	0.999337
PODN-ES-3051	PODN	3051	ES	5:6:7:8	4	9	0	0.882937	0.3468	0.0374	0.9846
MAGOH-ES-3055	MAGOH	3055	ES	3	2	4	0	1	0.2549	0.0364	0.873075
LRP8-ES-3058	LRP8	3058	ES	20	19	21	0	0.950397	0.8576	0.142	0.498705
LRP8-ES-3059	LRP8	3059	ES	17	16	18	0	0.982143	0.5425	0.0735	0.904997
LRP8-ES-3060	LRP8	3060	ES	10	9	11	0	0.918651	0.2578	0.0405	0.973131
LRP8-ES-3065	LRP8	3065	ES	7	5	9	0	0.821429	0.3628	0.0623	0.950226
LRP8-ES-3066	LRP8	3066	ES	6	5	7	0	0.809524	0.9859	0.1269	0.218402
NDC1-ES-3067	NDC1	3067	ES	13.2:14	13.1	15	0	0.992063	0.0828	0.0075	0.997464
NDC1-ES-3068	NDC1	3068	ES	8	7	9	0	0.962302	0.0706	0.0053	0.998998
NDC1-ES-3069	NDC1	3069	ES	2	1	3	0	0.922619	0.2468	0.0513	0.945189
YIPF1-AP-3071	YIPF1	3071	AP	2			0	0.978175	0.0524	0.0076	0.995813
YIPF1-ES-3074	YIPF1	3074	ES	12	11	13	0	1	0.6307	0.0896	0.666224
YIPF1-ES-3077	YIPF1	3077	ES	03:04:00	2	5	0	0.992063	0.253	0.0286	0.975246
YIPF1-ES-3078	YIPF1	3078	ES	4	2	5	0	0.970238	0.3967	0.0629	0.943132
YIPF1-ES-3079	YIPF1	3079	ES	3	2	4	0	0.992063	0.6937	0.0953	0.711886
HSPB11-AP-3095	HSPB11	3095	AP	1			0	1	0	0	1
HSPB11-AT-3097	HSPB11	3097	AT	6			0	1	0.3927	0.0594	0.846521
HSPB11-AT-3099	HSPB11	3099	AT	7			0	1	0.3362	0.0505	0.136149
LRRC42-ES-3101	LRRC42	3101	ES	2	1	3	0	0.982143	0.7608	0.0929	0.49357
TMEM59-AP-3108	TMEM59	3108	AP	4.1			0	1	0.8748	0.0881	0.119522
TMEM59-AP-3111	TMEM59	3111	AP	1.1			0	1	0.8969	0.0975	0.852607
TMEM59-AT-3113	TMEM59	3113	AT	8			0	1	0.0074	0.0009	0.999284
TMEM59-AD-3121	TMEM59	3121	AD	1.2	1.1	2.2	0	1	0.1435	0.0168	0.96467
TCEANC2-AP-3123	TCEANC2	3123	AP	1			0	0.964286	0.1695	0.0114	0.996645
CYB5RL-AT-3128	CYB5RL	3128	AT	4.3			0	1	0.985	0.2127	0.266843
CYB5RL-AT-3129	CYB5RL	3129	AT	10			0	1	0.985	0.2127	0.733157
CYB5RL-ES-3130	CYB5RL	3130	ES	08:09:00	7	10	0	1	0.354	0.067	0.968491
CYB5RL-ES-3132	CYB5RL	3132	ES	8	7	9	0	1	0.5902	0.14	0.851478
MRPL37-AT-3138	MRPL37	3138	AT	7			0	1	0.2148	0.0233	0.974463
MRPL37-ES-3139	MRPL37	3139	ES	02:03:04.100000	1	4.2	0	1	0.0028	0.0002	0.999969
SSBP3-AP-3140	SSBP3	3140	AP	1			0	0.986111	0.0671	0.005	0.999242
SSBP3-ES-3142	SSBP3	3142	ES	8	7	9	0	0.970238	0.1098	0.0116	0.996108
SSBP3-ES-3144	SSBP3	3144	ES	7	6	8	0	0.986111	0.7846	0.1293	0.37324
ACOT11-AT-3145	ACOT11	3145	AT	18			0	1	0.7695	0.0989	0.168611
ACOT11-AT-3146	ACOT11	3146	AT	16			0	1	0.7695	0.0989	0.83139
FAM151A-ES-3147	FAM151A	3147	ES	6.2:7:8.1	6.1	8.2	0	0.992063	0.0807	0.0053	0.999576
MROH7-TTC4-RI-3148	MROH7-TTC4	3148	RI	31.2	31.1	31.3	0	0.986111	0.4437	0.0512	0.974457
MROH7-TTC4-ES-3152	MROH7-TTC4	3152	ES	4	3	5	0	0.990079	0.4808	0.0671	0.954879
TTC22-AT-3174	TTC22	3174	AT	8			0	1	0.1949	0.018	0.97452
DHCR24-AP-3179	DHCR24	3179	AP	1			0	0.996032	0.112	0.0076	0.996522
DHCR24-ES-3180	DHCR24	3180	ES	7	6	8	0	0.996032	0.011	0.0015	0.999067
PCSK9-AP-3181	PCSK9	3181	AP	1			0	0.934524	0.2303	0.015	0.996266
PCSK9-AD-3185	PCSK9	3185	AD	10.2	10.1	11	0	0.890873	0.0349	0.0028	0.999624
USP24-ES-3187	USP24	3187	ES	16	15	17	0	0.799603	0.1619	0.0162	0.996163
USP24-ES-3188	USP24	3188	ES	14	13	15	0	0.853175	0.1095	0.0073	0.998978
USP24-ES-3189	USP24	3189	ES	1.2:2	1.1	3	0	0.811508	0	0	1
OMA1-AT-3205	OMA1	3205	AT	9			0	1	0.0389	0.0048	0.998573
FGGY-AP-3207	FGGY	3207	AP	1			0	0.753968	0.3979	0.0493	0.981288
FGGY-AT-3211	FGGY	3211	AT	22			0	0.994048	0.0332	0.0043	0.998434
FGGY-ES-3212	FGGY	3212	ES	15	14	16	0	0.93254	0.562	0.0585	0.0682385
FGGY-ES-3213	FGGY	3213	ES	05:06:00	4	7	0	0.984127	0.2667	0.0365	0.979448
HOOK1-AP-3215	HOOK1	3215	AP	1			0	0.811508	0.4426	0.0439	0.988332
NFIA-AP-3224	NFIA	3224	AP	4.1			0	0.93254	1	0.0888	0.938894
NFIA-ES-3225	NFIA	3225	ES	13	12	14	0	0.94246	0.551	0.0794	0.866896
NFIA-ES-3226	NFIA	3226	ES	10	9	11.2	0	0.934524	0.0837	0.0068	0.998545
NFIA-ES-3227	NFIA	3227	ES	6:7:8:9	5	10	0	0.948413	0.1163	0.0077	0.99905
NFIA-ES-3229	NFIA	3229	ES	6	5	7	0	0.884921	0.1489	0.0222	0.990357
TM2D1-AT-3230	TM2D1	3230	AT	5			0	1	0.3719	0.0632	0.118375
TM2D1-AT-3232	TM2D1	3232	AT	8			0	1	0.3719	0.0632	0.881625
INADL-AP-3234	INADL	3234	AP	1			0	0.781746	0.7404	0.0527	0.984892
INADL-AT-3237	INADL	3237	AT	40.2			0	1	0.7576	0.1144	0.23637
INADL-AT-3238	INADL	3238	AT	38.2			0	1	0.3343	0.0609	0.093253
INADL-AT-3239	INADL	3239	AT	47.3			0	1	0.7887	0.1276	0.670376
INADL-RI-3240	INADL	3240	RI	47.2	47.1	47.3	0	1	0.2314	0.0165	0.99297
INADL-ES-3241	INADL	3241	ES	46	45	47.1	0	0.974206	0.9781	0.1085	0.258811
INADL-AA-3242	INADL	3242	AA	41.1	40.1	41.2	0	0.946429	0.1001	0.0107	0.997491
INADL-ES-3243	INADL	3243	ES	1 day, 12:37:00	35	38.1	0	0.896825	0.599	0.0991	0.9366
INADL-ES-3244	INADL	3244	ES	37	35	38.1	0	0.998016	0.2183	0.0207	0.988664
INADL-ES-3245	INADL	3245	ES	36	35	37	0	0.994048	0.4548	0.0716	0.14794
INADL-ES-3246	INADL	3246	ES	31	30	32	0	0.980159	0.4671	0.044	0.974185
KANK4-ES-3250	KANK4	3250	ES	3	2	4.2	0	0.785714	0.7492	0.0717	0.976384
USP1-AP-3251	USP1	3251	AP	2			0	0.96627	0.3718	0.0526	0.931844
USP1-AP-3252	USP1	3252	AP	1			0	0.96627	0.3718	0.0526	0.0681565
DOCK7-AT-3253	DOCK7	3253	AT	51			0	1	0.2362	0.0405	0.93698
DOCK7-AT-3254	DOCK7	3254	AT	16			0	1	0.2362	0.0405	0.0630202
DOCK7-AD-3255	DOCK7	3255	AD	34.2	34.1	35	0	0.914683	1	0.0839	0.147894
DOCK7-ES-3256	DOCK7	3256	ES	24	23	25	0	0.785714	0.8294	0.1273	0.124509
ATG4C-AD-3257	ATG4C	3257	AD	1.2	1.1	2	0	0.771825	0.8226	0.1489	0.588463
ALG6-AP-3259	ALG6	3259	AP	1			0	0.869048	0	0	1
ITGB3BP-ES-3266	ITGB3BP	3266	ES	9	8	10	0	0.998016	0.9777	0.1351	0.26913
ITGB3BP-ES-3267	ITGB3BP	3267	ES	2	1	3	0	0.988095	0.4932	0.0759	0.101406
DLEU2L-RI-3268	DLEU2L	3268	RI	1.2	1.1	1.3	0	0.944444	0.4094	0.0661	0.944985
PGM1-AP-3269	PGM1	3269	AP	1			0	1	0.3374	0.0235	0.987587
ROR1-AT-3274	ROR1	3274	AT	8.2			0	0.990079	0.8685	0.1162	0.117176
ROR1-AT-3275	ROR1	3275	AT	10			0	0.990079	0.8685	0.1162	0.882825
RAVER2-AT-3279	RAVER2	3279	AT	12			0	1	0.7295	0.0321	0.987275
RAVER2-ES-3280	RAVER2	3280	ES	9	8	10.1	0	0.968254	0.1191	0.013	0.996923
RAVER2-ES-3282	RAVER2	3282	ES	7.2:8:9:10.1	6	10.2	0	0.956349	0.1339	0.0142	0.995361
AK4-AP-3287	AK4	3287	AP	4.1			0	0.918651	0.7073	0.1251	0.52663
AK4-AP-3288	AK4	3288	AP	1			0	0.918651	0.7826	0.1082	0.33399
AK4-AP-3289	AK4	3289	AP	3			0	0.918651	0.5676	0.0763	0.136535
LEPR-AT-3295	LEPR	3295	AT	22			0	1	0.7768	0.1265	0.104839
LEPR-AT-3297	LEPR	3297	AT	21			0	1	0.7927	0.1298	0.890281
PDE4B-AP-3306	PDE4B	3306	AP	10.1			0	0.825397	0.8384	0.0864	0.939552
WDR78-AT-3327	WDR78	3327	AT	11.2			0	0.823413	0.9467	0.2056	0.191602
WDR78-AT-3328	WDR78	3328	AT	3.2			0	0.823413	0.7782	0.1507	0.0823494
WDR78-AT-3329	WDR78	3329	AT	7.2			0	0.823413	0.5946	0.0937	0.0580834
WDR78-AT-3330	WDR78	3330	AT	18			0	0.823413	0.9525	0.2265	0.667969
MIER1-AP-3332	MIER1	3332	AP	4			0	0.940476	0.6254	0.0992	0.691102
MIER1-AP-3333	MIER1	3333	AP	1			0	0.940476	0.6254	0.0992	0.308899
MIER1-AT-3336	MIER1	3336	AT	16.4			0	1	0.0829	0.0093	0.985171
MIER1-RI-3337	MIER1	3337	RI	16.3	16.2	16.4	0	1	0.5026	0.0366	0.989173
MIER1-RI-3338	MIER1	3338	RI	16.2:16.3	16.1	16.4	0	1	0.8815	0.0948	0.940139
MIER1-ES-3340	MIER1	3340	ES	6.1	5	7	0	0.970238	0.4699	0.0224	0.993376
SLC35D1-AP-3344	SLC35D1	3344	AP	1			0	0.926587	0.5011	0.0448	0.98487
SLC35D1-AT-3346	SLC35D1	3346	AT	12			0	1	0.7061	0.0736	0.134113
SLC35D1-AT-3347	SLC35D1	3347	AT	13			0	1	0.7061	0.0736	0.865887
IL12RB2-ES-3351	IL12RB2	3351	ES	16	15	17	0	0.819444	0.7194	0.0624	0.956775
IL12RB2-ES-3352	IL12RB2	3352	ES	12:13:00	11	14	0	0.80754	0.3753	0.0522	0.970536
SERBP1-AA-3354	SERBP1	3354	AA	5.1	4.2	5.2	0	1	0.3171	0.0436	0.258342
SERBP1-AA-3355	SERBP1	3355	AA	4.1	3	4.2	0	1	0.328	0.0416	0.56832
GADD45A-ES-3356	GADD45A	3356	ES	2	1	3	0	0.998016	0.3413	0.0174	0.98707
WLS-AT-3361	WLS	3361	AT	13			0	1	0.5639	0.0775	0.725724
WLS-AT-3362	WLS	3362	AT	14			0	1	0.5459	0.0768	0.258513
WLS-ES-3364	WLS	3364	ES	3.1:3.2	1	4	0	0.988095	0.0307	0.0037	0.997904
WLS-AA-3367	WLS	3367	AA	3.1	1	3.2	0	0.974206	0.0381	0.0025	0.9995
DEPDC1-ES-3369	DEPDC1	3369	ES	8	7	9	0	0.97619	0.9144	0.1495	0.815318
SRSF11-AP-3370	SRSF11	3370	AP	1			0	0.972222	0.6404	0.1107	0.264878
SRSF11-AP-3373	SRSF11	3373	AP	3.1			0	0.972222	0.6404	0.1121	0.732585
SRSF11-AT-3378	SRSF11	3378	AT	15.2			0	1	0.0122	0.0007	0.999945
SRSF11-AA-3379	SRSF11	3379	AA	15.1	14	15.2	0	0.996032	0.7186	0.0632	0.633756
SRSF11-RI-3380	SRSF11	3380	RI	6.4	6.3	6.5	0	0.964286	0.7514	0.1321	0.668151
SRSF11-RI-3381	SRSF11	3381	RI	6.2	6.1	6.3	0	0.974206	0.4457	0.0549	0.958068
SRSF11-ES-3382	SRSF11	3382	ES	5:6.1:6.2	4.2	6.3	0	0.940476	0.7482	0.1395	0.850863
SRSF11-AA-3383	SRSF11	3383	AA	6.1:6.2	4.2	6.3	0	0.795635	0.775	0.18	0.760806
SRSF11-ES-3387	SRSF11	3387	ES	5:6.1:6.2:6.3:6.4	4.2	6.5	0	0.962302	1	0.1169	0.121252
SRSF11-AA-3388	SRSF11	3388	AA	6.1:6.2:6.3:6.4	4.2	6.5	0	0.964286	1	0.0832	0.0614475
SRSF11-ES-3392	SRSF11	3392	ES	5:6.1:6.2:6.3	4.2	6.5	0	0.962302	1	0.1075	0.105005
SRSF11-ES-3393	SRSF11	3393	ES	6.1:6.2:6.3	4.2	6.5	0	0.968254	1	0.0829	0.0556873
SRSF11-AA-3397	SRSF11	3397	AA	4.1	3.3	4.2	0	0.988095	0.0149	0.0015	0.999772
ANKRD13C-ES-3399	ANKRD13C	3399	ES	3	2	4	0	0.954365	0.1662	0.0176	0.992561
HHLA3-AT-3401	HHLA3	3401	AT	5			0	1	0.127	0.0101	0.993692
HHLA3-ES-3402	HHLA3	3402	ES	4	3	5	0	0.992063	0.9227	0.1362	0.433604
HHLA3-AD-3405	HHLA3	3405	AD	1.3	1.2	3	0	0.910714	0.7511	0.1318	0.287297
HHLA3-ES-3406	HHLA3	3406	ES	2.1:2.2	1.1	3	0	0.875	1	0.1034	0.134464
HHLA3-AD-3408	HHLA3	3408	AD	1.2:1.3	1.1	3	0	0.894841	0.8073	0.1282	0.29102
HHLA3-AD-3409	HHLA3	3409	AD	1.2	1.1	3	0	0.958333	0.9054	0.1209	0.506007
PTGER3-AT-3412	PTGER3	3412	AT	2.3			0	1	0.7662	0.1244	0.17948
PTGER3-AT-3413	PTGER3	3413	AT	12			0	1	0.6239	0.1274	0.18376
PTGER3-AT-3415	PTGER3	3415	AT	4			0	1	0.6025	0.1098	0.200741
PTGER3-AT-3416	PTGER3	3416	AT	8			0	1	0.9733	0.2375	0.434859
ZRANB2-ES-3436	ZRANB2	3436	ES	10	9	11	0	1	0.6682	0.111	0.55426
NEGR1-AP-3438	NEGR1	3438	AP	1			0	0.77381	0.24	0.0187	0.99724
FPGT-RI-3450	FPGT	3450	RI	5.2:5.3	5.1	5.4	0	0.998016	0.6849	0.0414	0.982506
FPGT-AA-3451	FPGT	3451	AA	5.1:5.2	4	5.3	0	0.998016	0.8205	0.0418	0.991114
FPGT-ES-3452	FPGT	3452	ES	3	2.1	4	0	0.972222	0.4963	0.0663	0.104112
FPGT-AD-3453	FPGT	3453	AD	2.2	2.1	4	0	0.950397	0.4231	0.0734	0.146753
CRYZ-ES-3467	CRYZ	3467	ES	8	7	9	0	0.980159	0.5658	0.0881	0.894478
CRYZ-ES-3468	CRYZ	3468	ES	5	4	6	0	0.992063	0.1761	0.0201	0.984982
CRYZ-ES-3469	CRYZ	3469	ES	02:03:00	1	4	0	0.871032	0.626	0.0918	0.918516
CRYZ-ES-3470	CRYZ	3470	ES	3	1	4	0	0.958333	0.1089	0.0225	0.980607
CRYZ-ES-3471	CRYZ	3471	ES	2	1	3	0	0.914683	0.5809	0.0856	0.198042
TYW3-ES-3472	TYW3	3472	ES	4	3	5	0	0.994048	0.2297	0.0333	0.966429
TYW3-ES-3474	TYW3	3474	ES	03:04:05	1	6	0	0.996032	0.0466	0.0032	0.99941
SLC44A5-AT-3480	SLC44A5	3480	AT	24			0	0.994048	0.957	0.1153	0.221625
SLC44A5-AT-3481	SLC44A5	3481	AT	25			0	0.994048	0.957	0.1153	0.778375
SLC44A5-ES-3482	SLC44A5	3482	ES	6	5	7	0	0.769841	0.2193	0.0263	0.988944
ACADM-AT-3483	ACADM	3483	AT	14			0	1	0.0895	0.013	0.98707
ACADM-ES-3489	ACADM	3489	ES	06:07:00	4.2	8	0	0.980159	0.0305	0.0024	0.999498
ACADM-ES-3492	ACADM	3492	ES	6	4.2	7	0	0.974206	0.1818	0.0209	0.985514
ACADM-ES-3499	ACADM	3499	ES	3:4.2:6:7	2.2	8	0	0.97619	0.0105	0.0005	0.999967
ACADM-ES-3508	ACADM	3508	ES	3	2.2	4.2	0	0.968254	0.0058	0.0003	0.999988
ACADM-ES-3510	ACADM	3510	ES	2.2	1	3	0	0.96627	0.3415	0.0617	0.915087
RABGGTB-AT-3512	RABGGTB	3512	AT	4.2			0	1	0.2627	0.0458	0.0791212
RABGGTB-AT-3513	RABGGTB	3513	AT	11			0	1	0.2627	0.0458	0.920878
RABGGTB-ES-3514	RABGGTB	3514	ES	05:06:00	4.1	7	0	0.998016	0.6355	0.1125	0.279068
PIGK-AT-3517	PIGK	3517	AT	11			0	1	0.1254	0.014	0.985819
PIGK-ES-3519	PIGK	3519	ES	03:04:00	2	5	0	0.984127	0.159	0.015	0.993489
PIGK-ES-3520	PIGK	3520	ES	02:03:04	1	5	0	0.984127	0.0683	0.0102	0.994272
AK5-AP-3523	AK5	3523	AP	1			0	0.916667	0.8071	0.1744	0.159754
AK5-AP-3524	AK5	3524	AP	14			0	0.916667	0.8295	0.1769	0.837394
ZZZ3-AP-3525	ZZZ3	3525	AP	1			0	0.869048	1	0.1754	0.623411
ZZZ3-AP-3526	ZZZ3	3526	AP	2			0	0.869048	1	0.1754	0.376592
ZZZ3-ES-3527	ZZZ3	3527	ES	6	5	7	0	0.984127	0.4958	0.0363	0.979435
USP33-AT-3531	USP33	3531	AT	25			0	1	0.2903	0.0402	0.952544
USP33-AA-3533	USP33	3533	AA	15.1	14	15.2	0	0.94246	0.7179	0.1006	0.63658
USP33-ES-3534	USP33	3534	ES	2	1	3	0	1	0.5066	0.0859	0.846724
FAM73A-ES-3536	FAM73A	3536	ES	2	1	3	0	0.867063	0.261	0.043	0.980712
NEXN-AT-3538	NEXN	3538	AT	14.3			0	0.994048	0.3732	0.0508	0.964136
NEXN-RI-3539	NEXN	3539	RI	14.2	14.1	14.3	0	0.797619	0.7918	0.235	0.82615
FUBP1-AT-3542	FUBP1	3542	AT	23			0	1	0.2703	0.0425	0.0699653
FUBP1-AT-3543	FUBP1	3543	AT	21.2			0	1	0.2703	0.0425	0.930035
FUBP1-AA-3545	FUBP1	3545	AA	6.1	5	6.2	0	0.952381	0.4331	0.0643	0.318722
FUBP1-ES-3546	FUBP1	3546	ES	3	2	4	0	0.950397	0.3103	0.042	0.0728994
IFI44L-ES-3553	IFI44L	3553	ES	2	1	3	0	0.896825	0.9197	0.2736	0.638972
IFI44-AT-3554	IFI44	3554	AT	7.2			0	1	0.3116	0.0371	0.0516625
IFI44-AT-3555	IFI44	3555	AT	9			0	1	0.3116	0.0371	0.948337
IFI44-ES-3556	IFI44	3556	ES	7.1:8	6	9	1	0.922619	0.7576	0.154	0.741886
IFI44-ES-3557	IFI44	3557	ES	2	1	3	0	0.994048	0.5209	0.0538	0.931073
LPHN2-ES-3564	LPHN2	3564	ES	29	27	31	1	0.847222	0.746	0.125	0.382382
LPHN2-ES-3565	LPHN2	3565	ES	28	27	31	0	0.813492	0.725	0.12	0.120236
LPHN2-ES-3569	LPHN2	3569	ES	27	26	31	0	0.93254	0.1491	0.0114	0.996981
LPHN2-ES-3571	LPHN2	3571	ES	15	14	16	0	0.829365	0.5417	0.1021	0.150318
LPHN2-AA-3572	LPHN2	3572	AA	12.1	11	12.2	0	0.912698	0.1781	0.0125	0.99731
TTLL7-ES-3582	TTLL7	3582	ES	2:3:4:5:6.2:7:8	1	9	0	0.809524	0.3772	0.0243	0.996839
PRKACB-AP-3584	PRKACB	3584	AP	1			0	0.934524	1	0.2181	0.640176
PRKACB-AP-3585	PRKACB	3585	AP	2			0	0.934524	1	0.218	0.3545
PRKACB-AT-3587	PRKACB	3587	AT	17			0	1	0.4465	0.0407	0.946342
PRKACB-AT-3588	PRKACB	3588	AT	15.2			0	1	0.4465	0.0407	0.0536575
PRKACB-ES-3590	PRKACB	3590	ES	10	9	11	0	0.922619	0.1683	0.0174	0.993382
RPF1-AT-3603	RPF1	3603	AT	9			0	1	0.0141	0.0023	0.998572
GNG5-ES-3605	GNG5	3605	ES	2	1.3	3	1	0.994048	0.0977	0.0181	0.922963
GNG5-RI-3606	GNG5	3606	RI	1.2	1.1	1.3	0	0.956349	1	0.1607	0.438954
CTBS-ES-3607	CTBS	3607	ES	3	2	4	0	0.994048	0.9899	0.0852	0.799417
CTBS-AD-3608	CTBS	3608	AD	1.2	1.1	2	0	0.964286	1	0.0826	0.1665
SSX2IP-AP-3609	SSX2IP	3609	AP	2.1			0	0.795635	0.2862	0.0518	0.977482
SSX2IP-AT-3612	SSX2IP	3612	AT	17			0	1	0.1601	0.0182	0.992865
SSX2IP-ES-3625	SSX2IP	3625	ES	4.1:4.2:5:6:7:8:9:10:11:12:13	2.2	15	0	0.805556	0.6798	0.087	0.937851
SSX2IP-ES-3630	SSX2IP	3630	ES	4.1:4.2	2.1	5	0	0.839286	0.6639	0.1249	0.872327
MCOLN3-AT-3645	MCOLN3	3645	AT	10.4			0	0.93254	0.3809	0.073	0.0792604
MCOLN3-AT-3646	MCOLN3	3646	AT	14			0	0.93254	0.3809	0.073	0.92074
C1orf52-AT-3654	C1orf52	3654	AT	4			0	1	0	0	1
DDAH1-AP-3656	DDAH1	3656	AP	3			0	0.833333	1	0.2559	0.603423
DDAH1-AP-3657	DDAH1	3657	AP	1			0	0.833333	1	0.2471	0.379886
DDAH1-RI-3662	DDAH1	3662	RI	10.2	10.1	10.3	0	0.994048	0	0	1
ZNHIT6-RI-3663	ZNHIT6	3663	RI	1.2	1.1	1.3	0	0.97619	0.2497	0.0379	0.937605
ODF2L-AP-3667	ODF2L	3667	AP	1			0	1	0.1823	0.0253	0.985203
ODF2L-AT-3668	ODF2L	3668	AT	20.2			0	1	0.6919	0.1202	0.708556
ODF2L-AT-3671	ODF2L	3671	AT	3.3			0	1	0.6919	0.1202	0.291444
ODF2L-AA-3672	ODF2L	3672	AA	20.1	19	20.2	0	1	0.8109	0.1428	0.495994
ODF2L-ES-3673	ODF2L	3673	ES	16	15	17	0	0.876984	0.5258	0.0871	0.108433
ODF2L-ES-3674	ODF2L	3674	ES	15:16:00	14	17	0	0.861111	1	0.199	0.18959
ODF2L-ES-3675	ODF2L	3675	ES	15	14	17	0	0.998016	0.9499	0.1908	0.725183
ODF2L-ES-3676	ODF2L	3676	ES	12	11	13	0	0.948413	0.3491	0.0447	0.0567586
ODF2L-ES-3678	ODF2L	3678	ES	4	3.2	5	0	0.970238	0.5011	0.0949	0.825416
ODF2L-AA-3679	ODF2L	3679	AA	3.1	1	3.2	0	0.954365	0.1464	0.0225	0.987565
CLCA4-AT-3682	CLCA4	3682	AT	14			0	0.936508	0.3721	0.0338	0.9849
CLCA4-ES-3684	CLCA4	3684	ES	5	4	6	0	0.771825	0.2321	0.0148	0.998748
SH3GLB1-ES-3686	SH3GLB1	3686	ES	2	1	3	0	0.998016	0.0667	0.011	0.984463
SEP15-ES-3687	SEP15	3687	ES	5	4	6	0	1	0.2102	0.0282	0.933191
HS2ST1-AP-3689	HS2ST1	3689	AP	1			0	0.968254	0.0772	0.0057	0.999344
HS2ST1-AT-3691	HS2ST1	3691	AT	8			0	1	0.5243	0.0634	0.876452
HS2ST1-AT-3692	HS2ST1	3692	AT	6.2			0	1	0.3702	0.057	0.10208
LMO4-AP-3694	LMO4	3694	AP	1			0	0.996032	0.5686	0.0853	0.801352
LMO4-AP-3695	LMO4	3695	AP	2			0	0.996032	0.5686	0.0853	0.198648
PKN2-AP-3696	PKN2	3696	AP	1			0	0.924603	0.1242	0.012	0.996735
PKN2-AT-3698	PKN2	3698	AT	12.4			0	1	0.3783	0.0438	0.0916645
PKN2-AT-3699	PKN2	3699	AT	22			0	1	0.3783	0.0438	0.908336
PKN2-ES-3701	PKN2	3701	ES	10	9	11	0	0.94246	0.2736	0.0135	0.997864
PKN2-ES-3702	PKN2	3702	ES	2	1	3	0	0.940476	0.1054	0.0111	0.995258
CCBL2-ES-3704	CCBL2	3704	ES	2	1	3	0	0.962302	0.7916	0.1041	0.563276
RBMXL1-ES-3705	RBMXL1	3705	ES	2	1	3	0	0.914683	1	0.1339	0.645692
GBP3-ES-3708	GBP3	3708	ES	08:09:00	7	10	0	0.992063	0.9043	0.1869	0.916543
GBP3-AD-3709	GBP3	3709	AD	5.2	5.1	6	0	0.980159	0.9414	0.1991	0.312824
GBP3-ES-3710	GBP3	3710	ES	3	2.1	4	0	0.910714	0.9405	0.1296	0.326122
GBP2-AP-3713	GBP2	3713	AP	4.1			0	0.96627	0.2192	0.0355	0.958602
GBP2-AT-3714	GBP2	3714	AT	14.2			0	0.998016	0.8521	0.1139	0.23205
GBP2-AT-3715	GBP2	3715	AT	15			0	0.998016	0.8521	0.1139	0.76795
GBP5-AP-3717	GBP5	3717	AP	1			0	1	0	0	1
GBP6-ES-3718	GBP6	3718	ES	02:03:00	1	4	0	0.974206	0.3786	0.043	0.94413
LRRC8C-AT-3725	LRRC8C	3725	AT	5			0	1	0.0439	0.0066	0.99744
ZNF326-AT-3728	ZNF326	3728	AT	12			0	1	0.4898	0.082	0.859073
ZNF326-AT-3729	ZNF326	3729	AT	4.2			0	1	0.4898	0.082	0.140926
ZNF326-AA-3730	ZNF326	3730	AA	5.1	4.1	5.2	0	0.974206	0.1873	0.0193	0.989563
ZNF644-AP-3731	ZNF644	3731	AP	2			0	0.924603	0.5717	0.1089	0.142507
ZNF644-AP-3732	ZNF644	3732	AP	1			0	0.924603	0.5717	0.1089	0.857493
ZNF644-ES-3733	ZNF644	3733	ES	04:05:00	3	6	0	1	0.5374	0.0852	0.893813
CDC7-AP-3736	CDC7	3736	AP	1			0	0.821429	1	0.1819	0.6967
CDC7-AP-3737	CDC7	3737	AP	2			0	0.821429	1	0.1819	0.303301
CDC7-ES-3738	CDC7	3738	ES	4	3	5	0	0.906746	0.0783	0.0075	0.998882
TGFBR3-AP-3739	TGFBR3	3739	AP	3			0	0.996032	0.8498	0.2299	0.257109
TGFBR3-AP-3741	TGFBR3	3741	AP	4.1			0	0.996032	0.8591	0.1784	0.450782
TGFBR3-AP-3742	TGFBR3	3742	AP	1			0	0.996032	0.8703	0.1889	0.292109
TGFBR3-AA-3743	TGFBR3	3743	AA	20.1	19	20.2	0	0.77381	0.3516	0.0241	0.997388
TGFBR3-ES-3746	TGFBR3	3746	ES	5	4.2	6	0	0.998016	0.7842	0.1798	0.803436
GLMN-ES-3757	GLMN	3757	ES	14	13	15	0	0.998016	0.0985	0.0114	0.997293
GLMN-ES-3758	GLMN	3758	ES	12	11	13	0	0.96627	0.5659	0.0895	0.919908
MTF2-ES-3770	MTF2	3770	ES	11	10	12	0	0.982143	0.3826	0.0594	0.917873
MTF2-RI-3771	MTF2	3771	RI	2.2	2.1	2.3	0	0.944444	0.2354	0.0352	0.969853
MTF2-ES-3772	MTF2	3772	ES	2.1:2.2:2.3:3	1	4	0	0.960317	0.4733	0.0464	0.955331
TMED5-ES-3779	TMED5	3779	ES	3	2	4.1	0	0.994048	0.7346	0.0567	0.100696
CCDC18-ES-3780	CCDC18	3780	ES	28	27	29	0	0.904762	0.8805	0.2076	0.696471
DR1-RI-3785	DR1	3785	RI	1.2	1.1	1.3	0	0.994048	0.0337	0.0021	0.999673
FNBP1L-RI-3788	FNBP1L	3788	RI	16.2	16.1	16.3	0	0.990079	0.8877	0.1403	0.721547
BCAR3-AP-3793	BCAR3	3793	AP	11			0	0.894841	1	0.1522	0.112594
BCAR3-AP-3794	BCAR3	3794	AP	1			0	0.894841	0.7159	0.1219	0.0813696
BCAR3-AP-3795	BCAR3	3795	AP	8			0	0.894841	0.8639	0.144	0.0877069
BCAR3-AP-3796	BCAR3	3796	AP	4			0	0.894841	1	0.2297	0.693726
DNTTIP2-ES-3797	DNTTIP2	3797	ES	3	2	4	0	1	0.043	0.0054	0.997046
ARHGAP29-AT-3806	ARHGAP29	3806	AT	24.2			0	1	0.1328	0.0171	0.985976
ABCD3-AT-3810	ABCD3	3810	AT	10			0	1	0.5031	0.0812	0.178978
ABCD3-AT-3811	ABCD3	3811	AT	25			0	1	0.5031	0.0812	0.821022
ABCD3-ES-3812	ABCD3	3812	ES	12:13:14:15	11	16	0	0.972222	0.0755	0.0055	0.998828
ABCD3-ES-3814	ABCD3	3814	ES	3	1	4	0	0.944444	0.1244	0.0175	0.99133
ABCD3-ES-3815	ABCD3	3815	ES	2	1	3	0	0.888889	0.4783	0.0603	0.0670545
F3-ES-3816	F3	3816	ES	5	4	6	0	0.996032	0.3851	0.0292	0.961366
SLC44A3-AD-3820	SLC44A3	3820	AD	5.2	5.1	6	0	0.801587	0.5111	0.1039	0.879057
CNN3-AP-3822	CNN3	3822	AP	1.1			0	0.956349	0.5702	0.0513	0.973549
CNN3-ES-3824	CNN3	3824	ES	5	4	6	0	0.994048	0.0279	0.0019	0.999253
CNN3-RI-3825	CNN3	3825	RI	1.2	1.1	1.3	0	0.980159	0.1662	0.0123	0.991005
RWDD3-AT-3826	RWDD3	3826	AT	5			0	1	0.2099	0.038	0.926169
RWDD3-AT-3827	RWDD3	3827	AT	3.3			0	1	0.2099	0.038	0.0738308
RWDD3-ES-3828	RWDD3	3828	ES	2	1	3.1	0	0.958333	1	0.1675	0.459921
DPYD-AT-3836	DPYD	3836	AT	25			0	1	0.3822	0.0503	0.940967
DPYD-AT-3837	DPYD	3837	AT	6			0	1	0.3822	0.0503	0.0590329
DPYD-ES-3839	DPYD	3839	ES	2	1	3	0	0.946429	0.2533	0.0215	0.989829
SNX7-ES-3840	SNX7	3840	ES	9	8	10	0	1	0.3873	0.0421	0.91696
SNX7-ES-3841	SNX7	3841	ES	5	4	6	0	0.990079	0.0288	0.0046	0.998241
SNX7-ES-3842	SNX7	3842	ES	2	1	3	0	0.920635	0.3459	0.0626	0.126631
PALMD-AT-3846	PALMD	3846	AT	8			0	1	0.1436	0.0143	0.988318
FRRS1-AD-3848	FRRS1	3848	AD	15.2	15.1	16	0	0.950397	0.1278	0.0196	0.98458
AGL-AP-3853	AGL	3853	AP	1			0	0.958333	0.4821	0.0737	0.957931
AGL-ES-3854	AGL	3854	ES	4	3.2	5.2	0	0.797619	1	0.0978	0.0665995
SLC35A3-AP-3858	SLC35A3	3858	AP	1			0	0.948413	0.8206	0.1548	0.782013
SLC35A3-AP-3859	SLC35A3	3859	AP	2			0	0.948413	0.8206	0.1548	0.217987
SLC35A3-RI-3862	SLC35A3	3862	RI	10.2	10.1	10.3	0	1	0	0	1
SLC35A3-ES-3863	SLC35A3	3863	ES	08:09:00	7	10.1	0	0.986111	0.2128	0.0292	0.975882
SLC35A3-ES-3864	SLC35A3	3864	ES	3	1	4	0	0.873016	1	0.1573	0.504307
TRMT13-AT-3866	TRMT13	3866	AT	8.2			0	1	0.2599	0.0484	0.0578647
TRMT13-AT-3868	TRMT13	3868	AT	10			0	1	0.2599	0.0484	0.942136
TRMT13-AA-3870	TRMT13	3870	AA	6.1	5	6.2	0	0.886905	0.5963	0.1067	0.813921
TRMT13-ES-3871	TRMT13	3871	ES	5	4	6.1	0	0.873016	0.4948	0.0843	0.927741
DBT-AT-3874	DBT	3874	AT	11			0	1	0.2005	0.0278	0.980486
RTCA-AT-3876	RTCA	3876	AT	12			0	1	0.04	0.0059	0.995597
RTCA-ES-3878	RTCA	3878	ES	3	2.1	4	0	0.97619	0.2937	0.0418	0.069403
CDC14A-AT-3883	CDC14A	3883	AT	18			0	0.998016	0.8532	0.0543	0.972482
VCAM1-ES-3886	VCAM1	3886	ES	05:06:00	4	7	0	0.964286	0.001	0	0.999998
VCAM1-ES-3888	VCAM1	3888	ES	5	4	6	0	0.93254	0.2374	0.0321	0.98468
VCAM1-AD-3889	VCAM1	3889	AD	2.2	2.1	3	0	0.884921	0.257	0.0176	0.997765
SLC30A7-AT-3892	SLC30A7	3892	AT	11.2			0	1	0.5877	0.1026	0.287716
SLC30A7-AT-3893	SLC30A7	3893	AT	12			0	1	0.5877	0.1026	0.712285
DPH5-AP-3894	DPH5	3894	AP	1.1			0	0.990079	0	0	1
DPH5-AA-3896	DPH5	3896	AA	8.1	7	8.2	0	1	0.6741	0.0528	0.923108
DPH5-ES-3897	DPH5	3897	ES	7	6.2	8.1	0	1	0.3307	0.0415	0.910672
DPH5-AD-3898	DPH5	3898	AD	1.2	1.1	2	0	0.972222	0.3675	0.0606	0.129695
RNPC3-AA-3907	RNPC3	3907	AA	15.1	14	15.2	0	0.998016	0.9882	0.2116	0.464051
RNPC3-AA-3908	RNPC3	3908	AA	9.1	8	9.2	0	0.827381	0.5638	0.1201	0.752736
RNPC3-RI-3909	RNPC3	3909	RI	1.2	1.1	1.3	0	0.906746	0.7179	0.0935	0.935791
VAV3-AP-3928	VAV3	3928	AP	18.1			0	0.900794	1	0.1007	0.965117
VAV3-AT-3931	VAV3	3931	AT	30			0	1	0.332	0.0398	0.951115
VAV3-ES-3934	VAV3	3934	ES	19	18.2	21	0	0.896825	0.3367	0.0611	0.906735
SLC25A24-AP-3935	SLC25A24	3935	AP	1.1			0	0.992063	0.46	0.0223	0.997006
SLC25A24-AT-3937	SLC25A24	3937	AT	11			0	1	0.1204	0.0141	0.984727
SLC25A24-ES-3939	SLC25A24	3939	ES	4	3	5	0	0.952381	0	0	1
FAM102B-AT-3940	FAM102B	3940	AT	12			0	1	0.6824	0.1062	0.163028
FAM102B-AT-3941	FAM102B	3941	AT	11			0	1	0.6824	0.1062	0.836972
HENMT1-AP-3942	HENMT1	3942	AP	1			0	0.922619	0.8727	0.14	0.270206
HENMT1-AP-3943	HENMT1	3943	AP	2			0	0.922619	0.8727	0.14	0.729793
PRPF38B-AT-3945	PRPF38B	3945	AT	8			0	1	0.1953	0.0359	0.948705
PRPF38B-AT-3946	PRPF38B	3946	AT	6			0	1	0.1953	0.0359	0.0512952
PRPF38B-ES-3947	PRPF38B	3947	ES	2	1	3	0	0.956349	0.3609	0.0626	0.0986141
AKNAD1-AT-3952	AKNAD1	3952	AT	9.2			0	0.910714	0.9552	0.2683	0.425854
AKNAD1-AT-3953	AKNAD1	3953	AT	18			0	0.910714	0.9074	0.2147	0.399945
AKNAD1-AT-3954	AKNAD1	3954	AT	15.4			0	0.910714	0.8725	0.1417	0.1742
CLCC1-ES-3974	CLCC1	3974	ES	7.2:8:9:10:11:12:13.1	7.1	13.2	0	0.998016	0.0862	0.0037	0.999829
CLCC1-ES-3975	CLCC1	3975	ES	6.1:6.2:7.1:7.2	5	8	0	0.974206	0.1989	0.0203	0.990734
CLCC1-ES-3977	CLCC1	3977	ES	6.1:6.2:7.1:7.2:8:9	5	10	0	0.986111	0.0634	0.0052	0.999313
CLCC1-AA-3980	CLCC1	3980	AA	6.1	5	6.2	0	0.962302	0.1839	0.0321	0.974791
CLCC1-ES-3981	CLCC1	3981	ES	00:02:03.100000	1	3.2	0	0.90873	0.5954	0.1039	0.880671
CLCC1-ES-3983	CLCC1	3983	ES	2	1	3.1	0	0.916667	0.8093	0.1296	0.547587
WDR47-AA-3984	WDR47	3984	AA	6.1	5	6.2	0	0.871032	0.4583	0.0809	0.187115
WDR47-ES-3986	WDR47	3986	ES	3	2	4.1	0	0.902778	0.1337	0.0149	0.995155
TAF13-AT-3987	TAF13	3987	AT	5			0	1	0.552	0.094	0.58519
TAF13-AT-3988	TAF13	3988	AT	4.2			0	1	0.552	0.094	0.414809
PSRC1-RI-4001	PSRC1	4001	RI	5.2:5.3	5.1	5.4	0	0.857143	0.712	0.1497	0.213697
SORT1-AP-4008	SORT1	4008	AP	1			0	0.873016	0.5217	0.0779	0.940907
SORT1-AP-4009	SORT1	4009	AP	2			0	0.873016	0.5217	0.0779	0.0590936
SORT1-AA-4010	SORT1	4010	AA	9.1	8	9.2	0	0.904762	0.8053	0.0968	0.609496
PSMA5-ES-4011	PSMA5	4011	ES	2	1	3	0	1	0.0533	0.0061	0.99071
ATXN7L2-AA-4013	ATXN7L2	4013	AA	6.1	5	6.2	0	0.888889	0.1885	0.0163	0.997306
CYB561D1-AT-4016	CYB561D1	4016	AT	4.3			0	1	0.0515	0.0056	0.997838
CYB561D1-ES-4023	CYB561D1	4023	ES	02:03:00	1.2	4.2	0	0.789683	0.2915	0.0503	0.978144
CYB561D1-ES-4026	CYB561D1	4026	ES	2	1.2	3	0	0.801587	0.8675	0.1411	0.767786
CYB561D1-ES-4027	CYB561D1	4027	ES	1.2:2	1.1	3	0	0.831349	0.5047	0.1077	0.918639
CYB561D1-ES-4032	CYB561D1	4032	ES	1.2:2:3	1.1	4.2	0	0.827381	0.2623	0.0314	0.992539
AMPD2-AP-4047	AMPD2	4047	AP	1			0	0.972222	0.2953	0.0525	0.926129
AMPD2-ES-4049	AMPD2	4049	ES	2.2	1	4	0	0.875	0.6309	0.0989	0.125998
GSTM4-AT-4050	GSTM4	4050	AT	5.3			0	1	0.387	0.054	0.846779
GSTM4-AT-4051	GSTM4	4051	AT	6			0	1	0.387	0.054	0.15322
GSTM4-ES-4054	GSTM4	4054	ES	2.5:3	2.3	4	0	1	0.0788	0.0053	0.999177
GSTM2-AT-4057	GSTM2	4057	AT	13			0	1	0.4813	0.0625	0.0578413
GSTM2-AT-4061	GSTM2	4061	AT	9			0	1	0.5979	0.0724	0.92779
GSTM2-ES-4062	GSTM2	4062	ES	7	6	9	0	0.96627	0.0228	0.0018	0.999749
GSTM2-AD-4063	GSTM2	4063	AD	2.2	2.1	3	0	0.821429	0.1171	0.0083	0.998944
GSTM1-AT-4064	GSTM1	4064	AT	8			0	0.986111	0.2927	0.0238	0.992898
GSTM1-ES-4066	GSTM1	4066	ES	7	6	8	0	0.878968	0.1907	0.0257	0.987825
GSTM1-ES-4067	GSTM1	4067	ES	06:07:00	5	8	0	0.888889	0.2257	0.0148	0.995688
CSF1-AT-4082	CSF1	4082	AT	10			0	1	0.1425	0.0233	0.938129
CSF1-AT-4084	CSF1	4084	AT	9			0	1	0.1425	0.0233	0.0618718
CSF1-RI-4085	CSF1	4085	RI	6.2	6.1	6.3	0	0.990079	0.1055	0.0091	0.997495
CSF1-AA-4086	CSF1	4086	AA	6.1:6.2	5	6.3	0	0.992063	0.6698	0.09	0.865807
AHCYL1-AP-4089	AHCYL1	4089	AP	1			0	0.960317	0.36	0.0557	0.952012
STRIP1-AP-4092	STRIP1	4092	AP	2			0	0.93254	0.313	0.0189	0.997996
KCNC4-RI-4096	KCNC4	4096	RI	4.2:4.3	4.1	4.4	0	0.992063	0.5062	0.0836	0.914416
KCNC4-AA-4097	KCNC4	4097	AA	4.1:4.2	3	4.3	0	0.996032	0.2926	0.0232	0.993622
KCNC4-AA-4098	KCNC4	4098	AA	4.1:4.2:4.3	3	4.4	0	0.998016	0.7897	0.1371	0.781294
KCNC4-ES-4100	KCNC4	4100	ES	4.1	3	4.4	0	0.75	1	0.2461	0.408199
RBM15-AT-4101	RBM15	4101	AT	1.2			0	1	0.4675	0.1028	0.166419
RBM15-AT-4102	RBM15	4102	AT	3			0	1	0.4675	0.1028	0.833581
RBM15-ES-4103	RBM15	4103	ES	2	1.1	3	0	1	0.9496	0.1218	0.761987
SLC16A4-ES-4105	SLC16A4	4105	ES	6	5	7	0	0.755952	0.5992	0.1123	0.944728
LAMTOR5-AP-4113	LAMTOR5	4113	AP	1.1			0	1	0.0584	0.0103	0.988347
LAMTOR5-RI-4114	LAMTOR5	4114	RI	1.2	1.1	1.3	0	0.962302	0.805	0.1943	0.624728
CD53-ES-4125	CD53	4125	ES	05:06:00	4	7	0	0.992063	0.086	0.0065	0.998116
LRIF1-AP-4126	LRIF1	4126	AP	1			0	0.982143	0.3317	0.0287	0.991105
LRIF1-AD-4128	LRIF1	4128	AD	2.3	2.2	3	0	0.974206	0.8346	0.0582	0.96394
LRIF1-ES-4129	LRIF1	4129	ES	2.2:2.3	1	3	0	0.956349	1	0.1549	0.511771
LRIF1-ES-4130	LRIF1	4130	ES	2.2	1	3	0	0.837302	0.6059	0.1042	0.090896
DRAM2-ME-4133	DRAM2	4133	ME	5|6	4	7	0	0.998016	0.1194	0.012	0.988625
DRAM2-AD-4136	DRAM2	4136	AD	1.3	1.2	2	0	0.994048	0.9771	0.3017	0.751879
DRAM2-AD-4137	DRAM2	4137	AD	1.2:1.3	1.1	2	0	0.984127	0.6961	0.1129	0.951911
CEPT1-AP-4139	CEPT1	4139	AP	2			0	0.94246	0.5312	0.0726	0.807122
CEPT1-AP-4140	CEPT1	4140	AP	1			0	0.94246	0.5312	0.0726	0.192877
DENND2D-AP-4141	DENND2D	4141	AP	2			0	0.978175	0.8742	0.1907	0.297402
DENND2D-AP-4142	DENND2D	4142	AP	1			0	0.978175	0.8742	0.1907	0.702598
CHI3L2-AT-4147	CHI3L2	4147	AT	13			0	0.930556	0.0756	0.0051	0.999027
WDR77-ES-4166	WDR77	4166	ES	03:04:00	2	5	0	1	0.0235	0.0026	0.999214
ATP5F1-ES-4167	ATP5F1	4167	ES	02:03:00	1	4	0	0.998016	0.016	0.0013	0.999334
C1orf162-AA-4170	C1orf162	4170	AA	5.1	4	5.2	0	0.904762	0.7536	0.1098	0.276661
ADORA3-AP-4172	ADORA3	4172	AP	2			0	0.839286	0.3831	0.0434	0.991398
ADORA3-AT-4174	ADORA3	4174	AT	3			0	0.998016	0.9424	0.1807	0.485487
ADORA3-AT-4175	ADORA3	4175	AT	8			0	0.998016	0.9424	0.1807	0.514513
RAP1A-AP-4176	RAP1A	4176	AP	3			0	0.958333	0.4898	0.0691	0.0864981
RAP1A-AP-4178	RAP1A	4178	AP	2			0	0.958333	0.7122	0.0874	0.881949
RAP1A-ES-4179	RAP1A	4179	ES	4	2	5	0	0.96627	0.6049	0.0863	0.236505
FAM212B-AP-4180	FAM212B	4180	AP	2			0	0.960317	0.252	0.0447	0.960055
FAM212B-RI-4184	FAM212B	4184	RI	3.2	3.1	3.3	0	1	0	0	1
DDX20-RI-4189	DDX20	4189	RI	5.8	5.7	5.9	0	0.93254	0.5197	0.061	0.0583034
DDX20-ES-4193	DDX20	4193	ES	3	2	4.2	0	0.952381	0.1127	0.0083	0.998485
WNT2B-AP-4198	WNT2B	4198	AP	1			0	0.978175	0.984	0.2861	0.426082
WNT2B-AP-4199	WNT2B	4199	AP	3			0	0.978175	0.984	0.2861	0.573918
ST7L-AT-4205	ST7L	4205	AT	18			0	1	0.6166	0.0931	0.844777
ST7L-AT-4207	ST7L	4207	AT	16.2			0	1	0.6166	0.0931	0.155224
ST7L-ES-4209	ST7L	4209	ES	17	16.1	18	0	0.914683	1	0.297	0.434888
ST7L-ES-4210	ST7L	4210	ES	15	14	16.1	0	0.954365	0.5783	0.1255	0.802451
ST7L-ES-4212	ST7L	4212	ES	14	13	15	0	0.94246	0.3764	0.0554	0.973786
ST7L-ES-4213	ST7L	4213	ES	07:08:00	6	9	0	0.940476	0.1924	0.0244	0.992914
ST7L-ES-4214	ST7L	4214	ES	6	5	7	0	0.90873	0.3171	0.0554	0.970648
ST7L-AA-4216	ST7L	4216	AA	4.1	2.2	4.2	0	0.974206	0.4261	0.0477	0.954404
MOV10-AP-4221	MOV10	4221	AP	1			0	0.940476	0.7711	0.1335	0.581023
MOV10-AP-4222	MOV10	4222	AP	2.1			0	0.940476	0.7711	0.1335	0.418977
MOV10-ES-4225	MOV10	4225	ES	00:03:04.100000	2.3	4.2	0	0.962302	0.6667	0.0707	0.0835165
MOV10-AA-4226	MOV10	4226	AA	2.2	1	2.3	0	0.90873	0.6638	0.1003	0.282697
RHOC-ES-4231	RHOC	4231	ES	6.2:7.1	6.1	7.2	0	1	0.0255	0.0033	0.992441
RHOC-AA-4235	RHOC	4235	AA	2.1:2.2	1.1	2.3	0	0.994048	0.9684	0.1696	0.325368
RHOC-ES-4236	RHOC	4236	ES	1.2:1.3:2.2	1.1	2.3	0	0.865079	0.6915	0.1261	0.191002
RHOC-AA-4238	RHOC	4238	AA	2.2	1.1	2.3	0	1	0.1036	0.0152	0.962964
RHOC-ES-4247	RHOC	4247	ES	2.2:2.3	1.1	3	0	1	0.5183	0.0836	0.518256
PPM1J-RI-4256	PPM1J	4256	RI	3.2	3.1	3.3	0	0.984127	0.4926	0.032	0.993191
PPM1J-AD-4259	PPM1J	4259	AD	1.2:1.3:1.4	1.1	2	0	0.759921	1	0.2447	0.377428
SLC16A1-AT-4265	SLC16A1	4265	AT	5.2			0	1	0.6051	0.066	0.108688
SLC16A1-AT-4266	SLC16A1	4266	AT	6			0	1	0.6051	0.066	0.891312
MAGI3-AT-4271	MAGI3	4271	AT	23			0	1	0.1956	0.0216	0.98649
MAGI3-ES-4273	MAGI3	4273	ES	8	7	9	0	0.779762	0.9601	0.1751	0.272185
PHTF1-AT-4277	PHTF1	4277	AT	18			0	1	0.2852	0.0512	0.94168
PHTF1-AT-4278	PHTF1	4278	AT	14.2			0	1	0.2852	0.0512	0.0583194
PHTF1-ES-4279	PHTF1	4279	ES	7	6	8	0	0.96627	0.4644	0.0502	0.972509
PHTF1-ES-4281	PHTF1	4281	ES	6	5	7	0	0.946429	0.2638	0.0361	0.982078
PHTF1-ES-4282	PHTF1	4282	ES	4	3	5	0	0.952381	0.1896	0.0152	0.99765
PHTF1-RI-4284	PHTF1	4284	RI	1.2:1.3	1.1	1.4	0	0.821429	0.8242	0.1995	0.673454
PTPN22-AT-4286	PTPN22	4286	AT	22			0	0.988095	0.6855	0.0729	0.948175
PTPN22-AT-4288	PTPN22	4288	AT	21.2			0	0.988095	0.6855	0.0729	0.0518241
PTPN22-ES-4290	PTPN22	4290	ES	9:10:11:12:13:14:15:16:17:18:19:20	8	21.1	0	0.920635	0.1484	0.0074	0.999501
AP4B1-AT-4305	AP4B1	4305	AT	10			0	1	0.1504	0.0246	0.973836
AP4B1-ES-4306	AP4B1	4306	ES	03:04:00	2	5.1	0	0.984127	0.1826	0.0247	0.985268
AP4B1-ES-4307	AP4B1	4307	ES	02:03:04	1.3	5.1	0	0.986111	0.2748	0.0214	0.990496
HIPK1-AP-4310	HIPK1	4310	AP	1			0	0.873016	1	0.112	0.05839
HIPK1-AP-4311	HIPK1	4311	AP	2			0	0.873016	1	0.1151	0.934444
HIPK1-AT-4316	HIPK1	4316	AT	19			0	1	0.1238	0.0107	0.995053
HIPK1-ES-4317	HIPK1	4317	ES	13	12	14	0	0.912698	0.0888	0.0065	0.998765
HIPK1-AD-4318	HIPK1	4318	AD	10.2	10.1	11	0	0.89881	0.2357	0.0396	0.967354
TRIM33-ES-4324	TRIM33	4324	ES	20	19	21	0	0.992063	0.7424	0.1055	0.666884
TRIM33-ES-4325	TRIM33	4325	ES	12	11	13	0	0.839286	0.8226	0.1128	0.202096
DENND2C-ES-4327	DENND2C	4327	ES	14.2:15:16.1	14.1	16.2	0	0.972222	0.0184	0.0009	0.999946
DENND2C-ES-4328	DENND2C	4328	ES	7	6	8	0	0.920635	0.296	0.0281	0.992745
DENND2C-ES-4329	DENND2C	4329	ES	02:03:00	1	4	0	0.753968	0.9732	0.1822	0.491014
CSDE1-ES-4333	CSDE1	4333	ES	6	5	7	0	0.97619	0.3054	0.0381	0.172384
CSDE1-ES-4334	CSDE1	4334	ES	03:04:00	2	5	0	0.875	1	0.3171	0.541682
CSDE1-ES-4335	CSDE1	4335	ES	4	2	5	0	0.994048	0.0551	0.0062	0.989943
CSDE1-ES-4336	CSDE1	4336	ES	3	2	4	0	0.974206	0.9316	0.1623	0.0779149
CSDE1-ES-4338	CSDE1	4338	ES	02:03:00	1	4	0	0.853175	1	0.3425	0.431679
CSDE1-ES-4339	CSDE1	4339	ES	2	1	4	0	0.994048	0.1266	0.0137	0.982998
SIKE1-ES-4340	SIKE1	4340	ES	1.2:2	1.1	3	1	0.809524	0.9252	0.1508	0.661825
SIKE1-ES-4341	SIKE1	4341	ES	2	1.1	3	1	0.81746	0.2933	0.0394	0.912614
SIKE1-AD-4342	SIKE1	4342	AD	1.2	1.1	2	0	0.996032	0.386	0.069	0.170865
TSPAN2-ES-4345	TSPAN2	4345	ES	7	6	8	0	0.767857	0.6099	0.0645	0.960779
VANGL1-AP-4349	VANGL1	4349	AP	1			0	0.767857	0.2148	0.0375	0.982651
VANGL1-AD-4350	VANGL1	4350	AD	4.2	4.1	5	0	0.888889	0.0355	0.0034	0.99965
SLC22A15-AT-4354	SLC22A15	4354	AT	12			0	1	0.7014	0.1269	0.890292
SLC22A15-AT-4355	SLC22A15	4355	AT	6.3			0	1	0.7014	0.1269	0.109709
ATP1A1-AP-4359	ATP1A1	4359	AP	1			0	0.984127	0.5405	0.0237	0.995833
CD58-AT-4361	CD58	4361	AT	6			0	1	0.3044	0.056	0.861999
CD58-AT-4362	CD58	4362	AT	4.2			0	1	0.2545	0.0406	0.0965357
CD58-AA-4363	CD58	4363	AA	5.1	4.1	5.2	0	1	0.6438	0.0605	0.109161
IGSF3-ES-4366	IGSF3	4366	ES	6	5	7	0	0.944444	0.7658	0.1182	0.252223
CD2-AT-4367	CD2	4367	AT	5			0	1	0.0688	0.0043	0.999139
TRIM45-AP-4370	TRIM45	4370	AP	2.1			0	0.96627	0.4741	0.0622	0.965943
GDAP2-AT-4377	GDAP2	4377	AT	14			0	1	0.7755	0.1089	0.651046
GDAP2-AT-4378	GDAP2	4378	AT	13.2			0	1	0.7755	0.1089	0.348954
WARS2-AP-4383	WARS2	4383	AP	1			0	0.960317	0.2329	0.0336	0.975682
WARS2-AA-4385	WARS2	4385	AA	7.1	6	7.2	0	0.972222	0.4293	0.0682	0.109957
PHGDH-AP-4390	PHGDH	4390	AP	1			0	0.992063	0.2311	0.01	0.999381
NOTCH2-AP-4398	NOTCH2	4398	AP	1			0	0.996032	0.0545	0.0065	0.998431
NOTCH2-AT-4401	NOTCH2	4401	AT	37			0	1	0.1196	0.0147	0.967373
FAM72B-AD-4402	FAM72B	4402	AD	1.2	1.1	2	0	0.94246	0.2021	0.0251	0.979746
FCGR1B-ES-4403	FCGR1B	4403	ES	02:03:00	1	4	0	0.904762	0.5714	0.0919	0.936736
PDE4DIP-AP-4407	PDE4DIP	4407	AP	3			0	0.988095	1	0.1839	0.710346
PDE4DIP-AP-4408	PDE4DIP	4408	AP	13.1			0	0.988095	0.9414	0.1816	0.243884
PDE4DIP-AT-4410	PDE4DIP	4410	AT	11.2			0	1	0.5432	0.1163	0.228693
PDE4DIP-AT-4411	PDE4DIP	4411	AT	29.2			0	1	0.7516	0.166	0.297787
PDE4DIP-AT-4412	PDE4DIP	4412	AT	30.3			0	1	0.3013	0.0447	0.0785157
PDE4DIP-AT-4418	PDE4DIP	4418	AT	52.2			0	1	0.7245	0.1344	0.356346
PDE4DIP-AA-4419	PDE4DIP	4419	AA	52.1	51	52.2	0	0.873016	0.6875	0.2001	0.783704
PDE4DIP-AD-4424	PDE4DIP	4424	AD	32.2	32.1	33	0	0.843254	0.8261	0.1614	0.793175
PDE4DIP-AD-4426	PDE4DIP	4426	AD	13.2	13.1	14	0	0.990079	0.4872	0.0594	0.942291
PDE4DIP-ES-4427	PDE4DIP	4427	ES	9	8.3	10	0	0.94246	0.2113	0.036	0.979212
NOTCH2NL-AP-4435	NOTCH2NL	4435	AP	1			0	1	0.06	0.0049	0.998782
NOTCH2NL-AT-4437	NOTCH2NL	4437	AT	7			0	1	0.761	0.1625	0.649377
NOTCH2NL-AT-4438	NOTCH2NL	4438	AT	9			0	1	0.761	0.1625	0.350623
NBPF10-AP-4439	NBPF10	4439	AP	1			0	1	0.9766	0.1517	0.248705
NBPF10-AP-4441	NBPF10	4441	AP	3.1			0	1	0.9766	0.1517	0.751294
NBPF10-ES-4446	NBPF10	4446	ES	85:86:87:88	84	89	0	0.992063	0.7717	0.0649	0.447185
NBPF10-ES-4448	NBPF10	4448	ES	84:85:86:87	83	88	0	0.946429	0.6654	0.1121	0.944081
NBPF10-ES-4449	NBPF10	4449	ES	79:80	78	81	0	0.960317	0.6125	0.1269	0.866022
NBPF10-ES-4450	NBPF10	4450	ES	74:75:76:77:78:79:80:81	73	82	0	0.948413	0	0	1
NBPF10-ES-4451	NBPF10	4451	ES	74:75:76:77:78:81	73	82	0	0.805556	0	0	1
NBPF10-ES-4452	NBPF10	4452	ES	72:73:74:75:76:77	71	78	0	0.956349	0.6195	0.1175	0.814869
NBPF10-ES-5338	NBPF10	5338	ES	1 day, 5:30:00	28	31.1	0	0.755952	0.5795	0.1368	0.874223
NBPF10-ES-5531	NBPF10	5531	ES	17:18:00	16	19	0	0.960317	0.8746	0.1064	0.801895
NBPF10-AD-7266	NBPF10	7266	AD	15.2	15.1	16	0	0.954365	0.0398	0.0021	0.999864
NBPF10-ES-7267	NBPF10	7267	ES	5:6:7:8:9	4.2	10	0	0.97619	0.4604	0.0635	0.90891
NBPF10-ES-7268	NBPF10	7268	ES	6:7:8:9	4.2	10	0	0.763889	1	0.2375	0.472527
NBPF10-ES-7269	NBPF10	7269	ES	5	4.2	6	0	0.944444	0.3944	0.0612	0.938194
NBPF10-ES-7270	NBPF10	7270	ES	3.2:4.1:4.2:5:6:7:8	3.1	9	0	0.950397	0.4523	0.0569	0.936856
POLR3GL-ES-7278	POLR3GL	7278	ES	4	3	5	0	0.996032	0.2031	0.0302	0.955779
RBM8A-AA-7279	RBM8A	7279	AA	3.1	2	3.2	0	1	0.1083	0.0163	0.898721
PEX11B-AP-7280	PEX11B	7280	AP	1			0	0.982143	0.2003	0.0263	0.980707
PIAS3-AP-7288	PIAS3	7288	AP	1			0	0.952381	0.6457	0.0971	0.677444
PIAS3-AP-7289	PIAS3	7289	AP	2			0	0.952381	0.6457	0.0971	0.322556
PIAS3-AT-7291	PIAS3	7291	AT	14			0	1	0.0444	0.0067	0.995469
PIAS3-RI-7293	PIAS3	7293	RI	3.2	3.1	3.3	0	0.96627	0.0088	0.0008	0.999896
POLR3C-ES-7294	POLR3C	7294	ES	12:13:14	11	15	0	1	0.0422	0.0088	0.992605
RNF115-ES-7297	RNF115	7297	ES	3	2	4	0	0.950397	0.918	0.1131	0.113214
GPR89A-ES-7311	GPR89A	7311	ES	8	7.2	9	0	0.986111	0.145	0.0108	0.997837
GPR89A-AA-7312	GPR89A	7312	AA	7.1	6	7.2	0	0.962302	0.599	0.0931	0.164533
GPR89A-ES-7316	GPR89A	7316	ES	4	1	5	0	0.954365	0.4151	0.0385	0.973983
GPR89A-ES-7317	GPR89A	7317	ES	3	1	4	0	0.938492	0.4338	0.0679	0.0932209
GPR89A-ES-7318	GPR89A	7318	ES	2	1	4	0	0.938492	0.608	0.0592	0.0578664
NBPF11-ES-7326	NBPF11	7326	ES	25.1:25.2:25.3	24	26	0	0.781746	0.3898	0.0215	0.998477
NBPF11-ES-7328	NBPF11	7328	ES	21:22:00	20.2	23	0	0.946429	0.5715	0.0959	0.872044
NBPF11-ES-7336	NBPF11	7336	ES	9:10:11:12:13	8.3	14	0	0.922619	0.6146	0.1079	0.896013
NBPF11-RI-7339	NBPF11	7339	RI	8.2	8.1	8.3	0	0.781746	1	0.2147	0.334066
NBPF11-ES-7346	NBPF11	7346	ES	3	2	4	0	0.93254	0.3991	0.0666	0.944635
NBPF12-ES-7351	NBPF12	7351	ES	67:68:69:70:71:72:73:74:75:76:77:78:79:80:81:82:83:84	66	85	0	0.984127	0.9589	0.0688	0.127548
NBPF12-ES-7352	NBPF12	7352	ES	60:61:62:63:64:65	59.3	66	0	0.867063	0	0	1
NBPF12-ES-7354	NBPF12	7354	ES	29:30:31:32:33:34:35:36:37:38:39:40:41:42:43:44:45:46:47:48:49:50:51:52:53:54:55:56	28	57	0	0.97619	0.7729	0.2056	0.623347
NBPF12-ES-7359	NBPF12	7359	ES	12.2:13:14:15:16:17.1	12.1	17.2	0	0.936508	0.806	0.1042	0.765649
NBPF12-ES-7361	NBPF12	7361	ES	6	5	7	0	0.853175	0.9183	0.2037	0.610513
NBPF12-ES-7362	NBPF12	7362	ES	4	3	5	0	0.936508	0.3991	0.0674	0.942557
PRKAB2-ES-7364	PRKAB2	7364	ES	3	2	4	0	0.918651	0.4913	0.0814	0.920641
FMO5-AT-7367	FMO5	7367	AT	11			0	0.996032	0.8991	0.2026	0.390444
FMO5-AT-7368	FMO5	7368	AT	10			0	0.996032	0.731	0.1345	0.216345
FMO5-AT-7369	FMO5	7369	AT	9			0	0.996032	0.8171	0.1544	0.393214
CHD1L-ES-7376	CHD1L	7376	ES	10:11:12	9	13	0	0.988095	0.0648	0.0083	0.996806
CHD1L-ES-7377	CHD1L	7377	ES	7	6	8	0	0.974206	0.06	0.0072	0.99751
CHD1L-ES-7378	CHD1L	7378	ES	2:3:4:5	1	6	0	0.97619	0.1355	0.0138	0.993929
CHD1L-ES-7379	CHD1L	7379	ES	2:3:4:5:6:7	1	8	0	0.982143	0.1942	0.0191	0.989658
ACP6-AT-7383	ACP6	7383	AT	7			0	1	0.7797	0.2242	0.211653
ACP6-AT-7384	ACP6	7384	AT	11			0	1	0.7797	0.2242	0.788347
NBPF15-ES-7397	NBPF15	7397	ES	04:05:00	3	6	0	0.916667	1	0.1325	0.259989
HIST2H2BF-AT-7398	HIST2H2BF	7398	AT	3			0	0.960317	0.6617	0.0927	0.127256
HIST2H2BF-AT-7399	HIST2H2BF	7399	AT	2			0	0.960317	0.7822	0.1466	0.216906
HIST2H2BF-AT-7400	HIST2H2BF	7400	AT	1.2			0	0.960317	0.8493	0.1754	0.655837
BOLA1-ES-7408	BOLA1	7408	ES	2.2:3.1	2.1	3.2	0	0.948413	1	0.1843	0.340383
BOLA1-AA-7409	BOLA1	7409	AA	3.1	2.1	3.2	0	0.84127	1	0.1386	0.132728
SV2A-AT-7410	SV2A	7410	AT	12.2			0	1	0.8925	0.1773	0.400518
SV2A-AT-7411	SV2A	7411	AT	13			0	1	0.8925	0.1773	0.599482
MTMR11-AP-7412	MTMR11	7412	AP	1			0	0.946429	0.5024	0.0767	0.897023
MTMR11-AP-7413	MTMR11	7413	AP	2.1			0	0.946429	0.5024	0.0767	0.102977
MTMR11-RI-7414	MTMR11	7414	RI	17.2	17.1	17.3	0	1	0.2017	0.0287	0.982384
MTMR11-ES-7415	MTMR11	7415	ES	13	12	14	0	0.972222	0.2928	0.0306	0.986233
MTMR11-ES-7416	MTMR11	7416	ES	8:9:10:11:12:13	7	14	0	0.978175	0.1009	0.012	0.997173
MTMR11-AA-7418	MTMR11	7418	AA	3.1	2.2	3.2	0	0.886905	0.2633	0.0374	0.984057
VPS45-ES-7421	VPS45	7421	ES	16	15	17	0	1	1	0.0538	0.0608133
VPS45-ES-7423	VPS45	7423	ES	05:06:00	4	7	0	0.982143	0.2009	0.0118	0.996109
VPS45-AD-7424	VPS45	7424	AD	1.2	1.1	2	0	0.998016	0.282	0.0285	0.984109
PLEKHO1-AP-7425	PLEKHO1	7425	AP	1			0	0.96627	0.3382	0.0512	0.0584458
PLEKHO1-AP-7426	PLEKHO1	7426	AP	2			0	0.96627	0.3382	0.0512	0.941554
PLEKHO1-ES-7427	PLEKHO1	7427	ES	6	5	7	0	1	0.0399	0.0051	0.997464
ANP32E-AP-7430	ANP32E	7430	AP	1.1			0	0.954365	0.3027	0.0276	0.98417
ANP32E-AA-7431	ANP32E	7431	AA	8.1	7	8.2	0	0.998016	0.2759	0.0288	0.92518
ANP32E-ES-7432	ANP32E	7432	ES	7	6	8.1	0	1	0.0642	0.0115	0.985063
ANP32E-ES-7434	ANP32E	7434	ES	5.1:5.2	4	6	0	1	0.0325	0.0053	0.995515
ANP32E-ES-7435	ANP32E	7435	ES	5.1:5.2:6	4	7	0	1	0.0161	0.0017	0.999475
ANP32E-ES-7437	ANP32E	7437	ES	4	3	5.1	0	0.996032	0.0526	0.005	0.997494
ANP32E-ES-7438	ANP32E	7438	ES	03:04:05.100000	1.3	5.2	0	1	0.033	0.0035	0.998454
ANP32E-RI-7440	ANP32E	7440	RI	1.2	1.1	1.3	0	0.998016	0.0215	0.0029	0.999239
APH1A-RI-7444	APH1A	7444	RI	6.2	6.1	6.3	0	1	0.5053	0.0613	0.723349
APH1A-ES-7445	APH1A	7445	ES	3	2.2	4	0	0.998016	0.0173	0.0026	0.997803
APH1A-AA-7446	APH1A	7446	AA	2.1	1	2.2	0	1	0.0631	0.0094	0.979528
APH1A-ES-7447	APH1A	7447	ES	2.1:2.2	1	3	1	0.878968	0.2182	0.0332	0.92753
APH1A-ES-7448	APH1A	7448	ES	2.2	1	3	1	0.964286	0.8403	0.1332	0.25931
APH1A-ES-7450	APH1A	7450	ES	2.2:3	1	4	1	0.918651	0.8878	0.1598	0.53136
APH1A-ES-7451	APH1A	7451	ES	3	1	4	1	0.926587	0.6313	0.0989	0.774011
APH1A-ES-7452	APH1A	7452	ES	2.1:2.2	1	4	1	0.823413	0.7156	0.1247	0.140293
C1orf54-AP-7454	C1orf54	7454	AP	3.1			0	0.996032	0.7112	0.1071	0.136969
C1orf54-AP-7455	C1orf54	7455	AP	1			0	0.996032	0.7112	0.1071	0.863031
C1orf54-ES-7456	C1orf54	7456	ES	7	6	8	0	1	0.3953	0.0591	0.916518
C1orf51-AP-7457	C1orf51	7457	AP	2.1			0	0.753968	1	0.1083	0.105086
C1orf51-AP-7458	C1orf51	7458	AP	1			0	0.753968	1	0.1083	0.894915
MRPS21-AP-7460	MRPS21	7460	AP	1			0	1	0.5588	0.0837	0.800647
MRPS21-AP-7461	MRPS21	7461	AP	2.1			0	1	0.5588	0.0837	0.199353
PRPF3-AA-7465	PRPF3	7465	AA	10.1	9	10.2	0	0.990079	0.1991	0.0223	0.982944
PRPF3-ES-7466	PRPF3	7466	ES	04:05:00	3	6	0	0.914683	0.5852	0.1057	0.923067
PRPF3-ES-7467	PRPF3	7467	ES	5	3	6	0	0.982143	0.1811	0.0171	0.988389
PRPF3-ES-7468	PRPF3	7468	ES	4	3	5	0	0.952381	0.5183	0.0926	0.156645
RPRD2-AT-7470	RPRD2	7470	AT	11.3			0	1	0.0331	0.0038	0.997778
RPRD2-RI-7471	RPRD2	7471	RI	11.2	11.1	11.3	0	0.962302	0.3931	0.0541	0.887105
RPRD2-ES-7472	RPRD2	7472	ES	4	3.1	5	0	0.902778	0.6975	0.1312	0.788509
TARS2-ES-7475	TARS2	7475	ES	08:09:00	7	10	0	0.996032	0.437	0.0701	0.827663
TARS2-ES-7476	TARS2	7476	ES	6:7:8:9	5	10	0	0.996032	0.0437	0.0045	0.998814
TARS2-ES-7477	TARS2	7477	ES	06:07:00	5	10	0	0.968254	0.1161	0.0136	0.996429
TARS2-ES-7479	TARS2	7479	ES	05:06:00	4.2	7	0	0.994048	0.1915	0.0101	0.997857
TARS2-ES-7480	TARS2	7480	ES	4.1:4.2	3.2	5	0	0.994048	0.0243	0.0023	0.999737
TARS2-ES-7481	TARS2	7481	ES	3.2:4.1	3.1	4.2	0	0.998016	0.0142	0.0006	0.999972
ECM1-ES-7482	ECM1	7482	ES	7	6	8	0	1	0.8512	0.1337	0.861896
ADAMTSL4-AP-7484	ADAMTSL4	7484	AP	3.1			0	0.863095	0.5847	0.0925	0.101028
ADAMTSL4-AP-7485	ADAMTSL4	7485	AP	1			0	0.863095	0.5847	0.0925	0.898973
ADAMTSL4-AT-7487	ADAMTSL4	7487	AT	20			0	1	0.3093	0.0366	0.95089
ADAMTSL4-ES-7488	ADAMTSL4	7488	ES	8	7	9	0	0.775794	0.3184	0.0503	0.0552501
MCL1-ES-7489	MCL1	7489	ES	2	1	3	0	1	0.0943	0.0098	0.988044
ENSA-AP-7490	ENSA	7490	AP	1			0	1	0.1483	0.0199	0.953949
ENSA-AT-7492	ENSA	7492	AT	3.4			0	1	0.1583	0.0267	0.0576313
ENSA-AT-7493	ENSA	7493	AT	6			0	1	0.6809	0.0814	0.675308
ENSA-AT-7494	ENSA	7494	AT	5.2			0	1	0.7123	0.0785	0.180931
ENSA-AT-7495	ENSA	7495	AT	7			0	1	0.2922	0.0311	0.0861274
GOLPH3L-ES-7504	GOLPH3L	7504	ES	3	2	4	0	0.982143	0.2	0.0261	0.974406
CTSS-ES-7505	CTSS	7505	ES	4	3	5	0	0.992063	0.0699	0.004	0.999021
ARNT-AA-7508	ARNT	7508	AA	21.1	20	21.2	0	0.978175	0.1465	0.0173	0.990788
ARNT-ES-7509	ARNT	7509	ES	17.2:18:19:20:21.1:21.2:22.1	17.1	22.2	0	1	0.1232	0.0164	0.981631
ARNT-ES-7511	ARNT	7511	ES	16	15	17.1	0	0.980159	0.0676	0.0067	0.997824
ARNT-AA-7512	ARNT	7512	AA	13.1	12	13.2	0	0.936508	0.4126	0.0442	0.942516
ARNT-ES-7513	ARNT	7513	ES	7	6	8	0	0.934524	0.5277	0.0833	0.850058
ARNT-ES-7514	ARNT	7514	ES	4	3	5	0	0.940476	1	0.1271	0.103962
SETDB1-AT-7519	SETDB1	7519	AT	9.2			0	1	0.3491	0.0477	0.0962095
SETDB1-AT-7520	SETDB1	7520	AT	22.2			0	1	0.3491	0.0477	0.90379
SETDB1-AA-7521	SETDB1	7521	AA	22.1	21	22.2	0	1	0.1659	0.0209	0.978426
SETDB1-ES-7522	SETDB1	7522	ES	7	6	8	0	0.994048	0.2807	0.0186	0.992913
SETDB1-AA-7523	SETDB1	7523	AA	3.1	2	3.2	0	0.970238	0.1446	0.0148	0.995254
SETDB1-AD-7524	SETDB1	7524	AD	1.2	1.1	2	0	0.926587	0.6174	0.0994	0.830074
CERS2-AT-7527	CERS2	7527	AT	12			0	1	0.1968	0.0275	0.0810383
CERS2-AT-7528	CERS2	7528	AT	11			0	1	0.1968	0.0275	0.918962
CERS2-AA-7529	CERS2	7529	AA	4.1	3	4.2	0	0.988095	0.102	0.0137	0.979034
CERS2-AA-7530	CERS2	7530	AA	2.1	1	2.2	0	0.962302	0.5531	0.041	0.06768
FAM63A-AA-7534	FAM63A	7534	AA	4.1:4.2	2.2	4.3	0	0.974206	0.115	0.0081	0.998847
FAM63A-AA-7536	FAM63A	7536	AA	4.1:4.2:4.3	2.2	4.4	0	0.974206	0.683	0.0847	0.90655
FAM63A-AA-7539	FAM63A	7539	AA	4.1	2.2	4.2	1	0.900794	0.9365	0.1388	0.50828
PRUNE-ES-7542	PRUNE	7542	ES	8	7	9	0	0.964286	0.4834	0.0613	0.880379
PRUNE-ES-7543	PRUNE	7543	ES	04:05:06	3	7	0	0.964286	0.2226	0.0317	0.969577
PRUNE-ES-7544	PRUNE	7544	ES	05:06:00	3	7	0	0.924603	0.7145	0.1082	0.900784
PRUNE-ES-7545	PRUNE	7545	ES	4	3	5	0	0.94246	0.5863	0.0877	0.812211
PRUNE-ES-7547	PRUNE	7547	ES	03:04:05	1	6	0	0.954365	0.0886	0.0131	0.995051
PRUNE-ES-7548	PRUNE	7548	ES	03:05:00	1	6	0	0.924603	0.433	0.046	0.984212
BNIPL-ES-7552	BNIPL	7552	ES	8	7	9	0	0.878968	0.7843	0.1008	0.107123
BNIPL-AA-7553	BNIPL	7553	AA	2.1	1	2.2	0	0.857143	1	0.1288	0.152949
CDC42SE1-ES-7556	CDC42SE1	7556	ES	5	4	6	0	0.994048	1	0.0672	0.137968
GABPB2-AP-7557	GABPB2	7557	AP	1			0	0.964286	0.6219	0.1174	0.871643
GABPB2-AP-7558	GABPB2	7558	AP	2.1			0	0.964286	0.6219	0.1174	0.128357
GABPB2-ES-7559	GABPB2	7559	ES	6	5	7	0	0.948413	0.7749	0.1227	0.717348
SEMA6C-ES-7561	SEMA6C	7561	ES	9	8	10	0	0.84127	0.4407	0.0685	0.965303
SEMA6C-AD-7562	SEMA6C	7562	AD	1.2	1.1	2	0	0.80754	0.9784	0.2622	0.318471
SCNM1-AP-7564	SCNM1	7564	AP	2.1			0	1	0.3673	0.0438	0.953685
SCNM1-AD-7565	SCNM1	7565	AD	2.2	2.1	3	0	1	0.4192	0.0669	0.246187
LYSMD1-AD-7566	LYSMD1	7566	AD	1.2	1.1	2	0	0.990079	0.5339	0.0927	0.890764
PIP5K1A-ES-7576	PIP5K1A	7576	ES	13	12	14	0	0.986111	0.2503	0.0203	0.981932
PIP5K1A-ES-7577	PIP5K1A	7577	ES	13:14:00	12	15	0	0.986111	0.3511	0.0238	0.973624
PIP5K1A-ES-7579	PIP5K1A	7579	ES	10	9	11	0	0.974206	0.1635	0.0173	0.985514
PIP5K1A-ES-7580	PIP5K1A	7580	ES	3	2.2	4	0	0.926587	0.5156	0.0673	0.093212
PIP5K1A-AD-7581	PIP5K1A	7581	AD	1.2	1.1	2.1	0	0.857143	0.8448	0.0791	0.0750137
PIP5K1A-AA-7583	PIP5K1A	7583	AA	2.1	1.1	2.2	0	0.924603	0.5469	0.0792	0.353234
PSMD4-AD-7584	PSMD4	7584	AD	7.2	7.1	8	0	1	0.1047	0.0171	0.0859401
ZNF687-ES-7587	ZNF687	7587	ES	05:06:00	4	7	0	0.998016	0.0186	0.0015	0.999821
ZNF687-ES-7588	ZNF687	7588	ES	2	1	3	0	1	0.865	0.1827	0.472487
PI4KB-ES-7591	PI4KB	7591	ES	5	4	6	0	0.974206	0.9645	0.1003	0.251787
PI4KB-ES-7592	PI4KB	7592	ES	3	2	4	0	0.960317	0.9303	0.1236	0.377829
PI4KB-ES-7593	PI4KB	7593	ES	2:3:4:5	1	6	0	0.956349	0.687	0.1351	0.93333
PI4KB-ES-7594	PI4KB	7594	ES	02:04:05	1	6	0	0.970238	0.4579	0.0662	0.970156
PI4KB-ES-7595	PI4KB	7595	ES	04:05:00	1	6	0	0.948413	0.5936	0.1006	0.952727
PI4KB-ES-7596	PI4KB	7596	ES	02:03:04	1	6	0	0.97619	0.5611	0.0465	0.981779
PI4KB-ES-7597	PI4KB	7597	ES	02:04:00	1	6	0	0.980159	0.1922	0.016	0.993586
PI4KB-ES-7598	PI4KB	7598	ES	4	1	6	0	0.968254	0.2305	0.0252	0.989023
PI4KB-ES-7599	PI4KB	7599	ES	02:03:00	1	4	0	0.968254	0.9251	0.1557	0.46313
PI4KB-ES-7600	PI4KB	7600	ES	2	1	4	0	0.97619	1	0.1289	0.672795
RFX5-AP-7601	RFX5	7601	AP	2			0	0.936508	0.7743	0.1535	0.287571
RFX5-AP-7602	RFX5	7602	AP	3			0	0.936508	0.4331	0.0639	0.0628492
RFX5-AP-7603	RFX5	7603	AP	1			0	0.936508	0.7857	0.1562	0.649577
RFX5-AT-7606	RFX5	7606	AT	15			0	1	0.085	0.0118	0.991374
RFX5-ES-7608	RFX5	7608	ES	9	8	11	0	0.982143	0.0791	0.0094	0.996645
RFX5-ES-7609	RFX5	7609	ES	7	6.2	8	0	0.980159	0.9805	0.1385	0.162573
RFX5-AA-7610	RFX5	7610	AA	6.1	5.2	6.2	0	0.950397	0.0991	0.0086	0.9977
RFX5-AD-7611	RFX5	7611	AD	5.2	5.1	6.1	0	0.948413	0.1256	0.013	0.993435
RFX5-AD-7613	RFX5	7613	AD	4.2:4.3	4.1	5.1	0	0.940476	0.4609	0.0675	0.167711
SELENBP1-ES-7617	SELENBP1	7617	ES	10.2:11.1	10.1	11.2	0	0.964286	0	0	1
SELENBP1-ES-7619	SELENBP1	7619	ES	7	5	8	0	0.940476	0.0911	0.0043	0.99971
SELENBP1-ES-7620	SELENBP1	7620	ES	6	5	7	0	0.769841	0.5156	0.0697	0.0670902
SELENBP1-ES-7623	SELENBP1	7623	ES	4.1	3	5	0	0.924603	0.3079	0.0301	0.984123
SELENBP1-ES-7625	SELENBP1	7625	ES	3	2.2	4.1	0	0.894841	0.1599	0.013	0.998017
POGZ-AA-7630	POGZ	7630	AA	7.1	6	7.2	0	0.93254	0.359	0.0522	0.935946
POGZ-ES-7631	POGZ	7631	ES	5:6:7.1:7.2:8:9	4	10	0	0.974206	0.058	0.0035	0.999651
POGZ-ES-7632	POGZ	7632	ES	5:6:7.2:8:9	4	10	0	0.779762	0.4619	0.0366	0.995405
POGZ-ES-7633	POGZ	7633	ES	04:05:00	3	6	0	0.926587	0.1126	0.0086	0.998064
POGZ-ES-7634	POGZ	7634	ES	3	2	4	0	0.912698	0.6274	0.0772	0.904114
TUFT1-ES-7635	TUFT1	7635	ES	6	5	7	0	0.97619	0.1393	0.0136	0.989673
TUFT1-ES-7636	TUFT1	7636	ES	02:03:04	1	5	0	0.805556	0.9673	0.1838	0.803621
TUFT1-ES-7637	TUFT1	7637	ES	03:04:00	1	5	0	0.964286	0.9096	0.043	0.984177
TUFT1-ES-7638	TUFT1	7638	ES	4	1	5	0	0.863095	1	0.0985	0.917806
TUFT1-ES-7639	TUFT1	7639	ES	02:03:00	1	4	0	0.833333	1	0.193	0.328791
TUFT1-ES-7640	TUFT1	7640	ES	3	1	4	0	0.950397	0.7118	0.1004	0.864237
TUFT1-ES-7641	TUFT1	7641	ES	2	1	3	0	0.896825	0.5845	0.0619	0.0797832
SNX27-AA-7646	SNX27	7646	AA	12.1	11	12.2	0	0.938492	1	0.1584	0.481015
MRPL9-ES-7650	MRPL9	7650	ES	5	4	6	0	1	0.1665	0.024	0.950784
OAZ3-AP-7651	OAZ3	7651	AP	1			0	1	0.7852	0.1254	0.745924
OAZ3-AP-7652	OAZ3	7652	AP	3			0	1	0.8081	0.122	0.206359
OAZ3-ES-7654	OAZ3	7654	ES	5	4.5	6	0	0.986111	0.8077	0.1176	0.867338
TDRKH-AP-7657	TDRKH	7657	AP	1			0	0.861111	1	0.1911	0.266297
TDRKH-AP-7658	TDRKH	7658	AP	2.1			0	0.861111	1	0.1911	0.733703
TDRKH-AT-7660	TDRKH	7660	AT	16			0	0.998016	0.2301	0.0319	0.0587386
TDRKH-AT-7661	TDRKH	7661	AT	17			0	0.998016	0.6585	0.1191	0.262006
TDRKH-AT-7662	TDRKH	7662	AT	15.3			0	0.998016	0.6647	0.12	0.679256
TDRKH-RI-7663	TDRKH	7663	RI	15.2	15.1	15.3	0	0.96627	0.903	0.1647	0.72654
TDRKH-ES-7664	TDRKH	7664	ES	6.3:7.1	6.2	7.2	0	0.926587	0.0713	0.0052	0.999414
TDRKH-AD-7666	TDRKH	7666	AD	6.3	6.2	7.1	0	0.89881	0.2338	0.0353	0.984634
THEM4-AT-7675	THEM4	7675	AT	2.2			0	1	0.567	0.0716	0.120758
THEM4-AT-7676	THEM4	7676	AT	7			0	1	0.567	0.0716	0.879242
THEM4-ES-7677	THEM4	7677	ES	3	2.1	4	0	1	0.6099	0.1275	0.730728
S100A10-AP-7678	S100A10	7678	AP	1			0	1	0.0108	0.0018	0.998426
IVL-RI-7682	IVL	7682	RI	2.2	2.1	2.3	0	0.984127	0.0047	0.0002	0.999976
SPRR3-RI-7687	SPRR3	7687	RI	3.2	3.1	3.3	0	0.926587	0.433	0.0445	0.825954
SPRR3-ES-7688	SPRR3	7688	ES	2	1	3.1	0	0.912698	0.4173	0.0615	0.107263
SPRR1B-RI-7691	SPRR1B	7691	RI	2.2	2.1	2.3	0	0.998016	0.6117	0.0869	0.812074
SPRR2D-AP-7693	SPRR2D	7693	AP	2			0	0.97619	0.1542	0.0069	0.999078
SPRR2E-AP-7700	SPRR2E	7700	AP	2			0	0.956349	0.0896	0.0056	0.998798
PGLYRP4-AA-7701	PGLYRP4	7701	AA	4.1	3	4.2	0	0.831349	0.5831	0.1011	0.769972
S100A8-AP-7703	S100A8	7703	AP	1			0	1	0.0734	0.0102	0.984538
S100A7-AP-7704	S100A7	7704	AP	1			0	0.988095	0.0585	0.0027	0.999613
S100A4-AP-7711	S100A4	7711	AP	2			0	1	0.6432	0.1043	0.867264
S100A4-AP-7713	S100A4	7713	AP	4			0	1	0.6452	0.1028	0.124838
S100A4-ES-7714	S100A4	7714	ES	3	2	5	0	1	0.3015	0.0449	0.081294
S100A3-AP-7715	S100A3	7715	AP	2			0	0.916667	0.94	0.1409	0.412564
S100A3-AP-7716	S100A3	7716	AP	1			0	0.916667	0.94	0.1409	0.587437
S100A2-AP-7720	S100A2	7720	AP	3			0	1	0.2988	0.0259	0.972994
S100A2-AA-7722	S100A2	7722	AA	4.2	3	4.3	0	1	0.0958	0.0108	0.953178
S100A16-AP-7723	S100A16	7723	AP	1			0	1	0.8094	0.0351	0.992143
S100A16-AD-7726	S100A16	7726	AD	2.2	2.1	4	0	1	0.2795	0.0502	0.935292
S100A14-AP-7727	S100A14	7727	AP	3			0	0.940476	0.6651	0.1147	0.716482
S100A14-AP-7729	S100A14	7729	AP	1			0	0.940476	0.6651	0.1147	0.283518
S100A13-AP-7731	S100A13	7731	AP	6			0	1	0.8497	0.1605	0.589282
S100A13-AP-7732	S100A13	7732	AP	1			0	1	0.6714	0.1172	0.234712
S100A13-AP-7733	S100A13	7733	AP	4			0	1	0.5188	0.0743	0.122145
S100A13-AP-7734	S100A13	7734	AP	7			0	1	0.1759	0.0319	0.0538569
S100A13-ES-7735	S100A13	7735	ES	5	4	8	0	0.986111	0.1522	0.0193	0.989654
S100A1-AA-7741	S100A1	7741	AA	4.1	3	4.2	0	0.982143	0.9723	0.2325	0.461127
CHTOP-AP-7742	CHTOP	7742	AP	3.1			0	1	0.3789	0.056	0.125387
CHTOP-AP-7743	CHTOP	7743	AP	1			0	1	0.3789	0.056	0.874613
CHTOP-AT-7746	CHTOP	7746	AT	5			0	1	0.1687	0.0291	0.957588
CHTOP-AD-7748	CHTOP	7748	AD	4.3:4.4	4.2	5	0	0.994048	0.9726	0.2121	0.441998
CHTOP-ES-7749	CHTOP	7749	ES	4.4	4.2	5	0	1	0.2225	0.0304	0.959855
CHTOP-AA-7751	CHTOP	7751	AA	4.1	3.2	4.2	0	1	0.4685	0.0523	0.567564
SNAPIN-ES-7752	SNAPIN	7752	ES	2	1	3	1	0.829365	0.4187	0.0366	0.946134
ILF2-AT-7754	ILF2	7754	AT	14			0	1	0.0071	0.0012	0.998277
INTS3-AP-7756	INTS3	7756	AP	1.1			0	0.948413	0.1327	0.0124	0.993823
INTS3-RI-7758	INTS3	7758	RI	27.2	27.1	27.3	0	0.996032	0.2487	0.0422	0.0500215
INTS3-RI-7759	INTS3	7759	RI	1.2	1.1	1.3	0	0.964286	0.1884	0.0203	0.986616
CRTC2-ES-7760	CRTC2	7760	ES	2:3:4:5	1.2	6	0	0.994048	0.0607	0.0046	0.998796
CRTC2-ES-7761	CRTC2	7761	ES	1.2:2:3:4:5:6:7:8:9:10:11.1	1.1	11.2	0	1	0.0142	0.0013	0.999804
SLC39A1-AP-7764	SLC39A1	7764	AP	3			0	0.998016	0.8315	0.0743	0.856518
SLC39A1-AP-7765	SLC39A1	7765	AP	4.1			0	0.998016	0.279	0.0392	0.0970091
SLC39A1-ES-7766	SLC39A1	7766	ES	5	4.3	6	0	1	0.047	0.0037	0.996825
SLC39A1-RI-7767	SLC39A1	7767	RI	4.2	4.1	4.3	0	0.916667	0.9549	0.177	0.384213
CREB3L4-AP-7768	CREB3L4	7768	AP	1.1			0	0.96627	0.9434	0.1927	0.774601
CREB3L4-AP-7769	CREB3L4	7769	AP	2			0	0.96627	0.9434	0.1927	0.225398
CREB3L4-RI-7772	CREB3L4	7772	RI	6.2	6.1	6.3	0	0.926587	0.3666	0.072	0.097421
CREB3L4-ES-7773	CREB3L4	7773	ES	4	3.2	5	0	0.984127	0.1855	0.0211	0.991794
CREB3L4-AD-7774	CREB3L4	7774	AD	3.2	3.1	4	0	0.968254	0.7371	0.1181	0.766742
JTB-RI-7776	JTB	7776	RI	2.2	2.1	2.3	0	1	0.1579	0.0311	0.0644847
JTB-RI-7777	JTB	7777	RI	1.2	1.1	1.3	0	1	0.0708	0.0123	0.980488
RPS27-AT-7780	RPS27	7780	AT	3			0	1	0.0058	0.0004	0.999689
TPM3-AP-7785	TPM3	7785	AP	3.1			0	1	0.9679	0.1819	0.92667
TPM3-AP-7787	TPM3	7787	AP	1			0	1	0.9678	0.182	0.0730363
TPM3-AT-7789	TPM3	7789	AT	15			0	1	0.9345	0.1427	0.937418
TPM3-AT-7791	TPM3	7791	AT	13			0	1	0.934	0.1438	0.0521026
TPM3-ES-7794	TPM3	7794	ES	6.1:6.2:7:8.1	5.3	8.2	0	1	0.0428	0.004	0.991962
TPM3-ES-7795	TPM3	7795	ES	5.3:6.1	5.2	6.2	0	1	0.0202	0.0031	0.995614
TPM3-ES-7796	TPM3	7796	ES	5.1:5.2:5.3	3.2	6.1	0	1	0.0295	0.003	0.997173
TPM3-ES-7797	TPM3	7797	ES	3.2:5.1	3.1	5.2	0	1	0.0084	0.0008	0.999519
C1orf43-AT-7799	C1orf43	7799	AT	7			0	1	0.1335	0.0176	0.964246
C1orf43-ES-7800	C1orf43	7800	ES	4	3	5	0	1	0.263	0.0381	0.89021
C1orf43-ES-7808	C1orf43	7808	ES	2	1	3	0	0.996032	0.6171	0.0893	0.723357
UBAP2L-AP-7810	UBAP2L	7810	AP	2			0	0.930556	0.6085	0.0748	0.877278
UBAP2L-AP-7811	UBAP2L	7811	AP	1			0	0.930556	0.6085	0.0748	0.122722
UBAP2L-AT-7812	UBAP2L	7812	AT	30			0	1	0.2469	0.0368	0.0950448
UBAP2L-AT-7813	UBAP2L	7813	AT	26			0	1	0.5928	0.0942	0.604568
UBAP2L-AT-7814	UBAP2L	7814	AT	29			0	1	0.5038	0.0829	0.300388
UBAP2L-AA-7815	UBAP2L	7815	AA	28.1	27	28.2	0	0.998016	0.9289	0.0604	0.714559
UBAP2L-AD-7816	UBAP2L	7816	AD	6.2	6.1	7	0	0.962302	0.4762	0.0676	0.163122
HAX1-AD-7819	HAX1	7819	AD	2.3	2.2	3.2	0	1	0.0501	0.0046	0.995285
HAX1-ES-7820	HAX1	7820	ES	2.1:2.2:2.3:3.1	1	3.2	0	0.795635	0.6077	0.1367	0.903947
HAX1-ES-7822	HAX1	7822	ES	2.1:2.2:2.3	1	3.2	0	1	0.0206	0.0024	0.998595
HAX1-ES-7823	HAX1	7823	ES	2.2:2.3	1	3.2	0	0.962302	0.3861	0.0573	0.963845
HAX1-AA-7826	HAX1	7826	AA	2.1	1	2.2	0	1	0.6444	0.0294	0.966941
ATP8B2-AT-7832	ATP8B2	7832	AT	31			0	1	0.8232	0.0824	0.895555
ATP8B2-AT-7833	ATP8B2	7833	AT	16			0	1	0.8232	0.0827	0.101098
IL6R-ES-7834	IL6R	7834	ES	9	8	10	0	0.900794	0.3102	0.0605	0.938824
ADAR-AP-7837	ADAR	7837	AP	2			0	0.912698	0.8734	0.1392	0.502369
ADAR-AP-7838	ADAR	7838	AP	1			0	0.912698	0.8734	0.1392	0.497631
KCNN3-AP-7840	KCNN3	7840	AP	1			0	0.94246	0.9877	0.3044	0.620269
KCNN3-AP-7841	KCNN3	7841	AP	3			0	0.94246	0.9877	0.3176	0.337681
PBXIP1-AT-7844	PBXIP1	7844	AT	11			0	1	0.0443	0.0055	0.994471
PBXIP1-AD-7845	PBXIP1	7845	AD	6.3:6.4	6.2	7	0	0.994048	0.0962	0.0061	0.998389
PBXIP1-ES-7848	PBXIP1	7848	ES	2.2:3.1:3.2:4:5.1:5.2:6.2:6.3	2.1	6.4	0	0.996032	0.0048	0.0004	0.999958
[truncated: 30,884 more rows]
