# Supplementary material for: Comprehensive characterization of the alternative splicing landscape in head and neck squamous cell carcinoma reveals novel events associated with tumorigenesis and the immune microenvironment
Source: Theranostics. 2019 Oct 14;9(25):7648–65. doi: 10.7150/thno.36585 (PMC6831462; doi:10.7150/thno.36585)
Supplement: Supplementary file 2 — Supplementary tables. [file thnov09p7648s2.zip › Table S3.xlsx]

## Sheet: S3_1_TCGA_HNSC
Supplementary Table S3_1. The detailed information of the detected cancer-assciated AS events in HNSC.
Symbol_ID	Gene Symbol	AS_ID	Splice_Type	Exon	From_exon	To_exon	Novel_splice	Average_PSI	Tumor_average	Normal_average	Fold change (FC)	Log2FC	P_value	adj_P_value	t	Change
MXRA8_AP_142	MXRA8	142	AP	1			0	0.113694	0.0445525	0.262121	0.16997	-2.55665	1.4908e-06	6.02e-05	-5.56	DOWN
CCNL2_ES_162	CCNL2	162	ES	6.1	5	7.2	0	0.0673902	0.0628105	0.0228205	2.75237	1.46068	0.00133475	0.0124263	3.38895	UP
ANKRD65_ES_167	ANKRD65	167	ES	2	1.4	3	0	0.120392	0.109803	0.240563	0.456441	-1.1315	0.000675746	0.00742223	-3.64102	DOWN
MIB2_AP_184	MIB2	184	AP	3.1			0	0.0965324	0.111772	0.0529925	2.10921	1.07671	4.79444e-05	0.000946522	4.47128	UP
ARHGEF16_AP_310	ARHGEF16	310	AP	7			0	0.158077	0.147581	0.05752	2.56573	1.35937	0.000769551	0.0082057	3.58693	UP
ACOT7_AP_390	ACOT7	390	AP	4			0	0.0540105	0.0339175	0.0832375	0.407479	-1.2952	5.51928e-05	0.00105424	-4.33136	DOWN
PLEKHG5_AP_464	PLEKHG5	464	AP	5			0	0.114115	0.130465	0.0559308	2.33262	1.22195	0.000276682	0.00374581	3.86066	UP
RBP7_ES_592	RBP7	592	ES	2	1	3	0	0.386845	0.414116	0.164577	2.51624	1.33127	2.42533e-07	1.42e-05	6.17701	UP
KIF1B_ES_606	KIF1B	606	ES	16:17.1	15	17.2	0	0.125195	0.103651	0.266728	0.388603	-1.36363	0.000629211	0.00704507	-3.6551	DOWN
PDPN_AP_711	PDPN	711	AP	2			0	0.0706062	0.06017	0.141487	0.425267	-1.23356	1.34866e-05	0.000348997	-4.7764	DOWN
KAZN_AP_730	KAZN	730	AP	3			0	0.0590985	0.0513275	0.175603	0.292294	-1.77451	4.16787e-06	0.00013936	-5.07459	DOWN
FHAD1_AT_747	FHAD1	747	AT	15.2			0	0.425309	0.510415	0.128693	3.96614	1.98773	3.4065e-07	1.86e-05	5.66136	UP
FBLIM1_AP_768	FBLIM1	768	AP	5.1			0	0.0828405	0.08119	0.0301525	2.69265	1.42902	0.00063346	0.00707271	3.58231	UP
EIF4G3_ES_960	EIF4G3	960	ES	10	9	12	0	0.0902538	0.0779425	0.168877	0.461534	-1.11549	0.00112516	0.0108767	-3.4647	DOWN
STPG1_AP_1105	STPG1	1105	AP	1			0	0.071929	0.0599027	0.125617	0.476866	-1.06834	2.32056e-05	0.000532835	-4.55956	DOWN
SYTL1_AP_1321	SYTL1	1321	AP	2.1			0	0.0992147	0.069225	0.0333675	2.07462	1.05285	0.000397108	0.00494866	3.71499	UP
COL16A1_ES_1493	COL16A1	1493	ES	44	43	45.1	0	0.397675	0.416984	0.201182	2.07268	1.05149	1.4185e-07	9.33e-06	6.02337	UP
LCK_AP_1579	LCK	1579	AP	2			0	0.190944	0.244473	0.0306067	7.98758	2.99776	0.000518515	0.00608222	3.84902	UP
CSMD2_AT_1688	CSMD2	1688	AT	51			0	0.109074	0.113185	0.040515	2.79366	1.48215	8.17649e-05	0.00143021	4.17015	UP
CSMD2_AT_1689	CSMD2	1689	AT	78			0	0.17099	0.20682	0.09078	2.27826	1.18793	8.10592e-07	3.71e-05	5.38269	UP
CSMD2_AT_1690	CSMD2	1690	AT	17.2			0	0.140153	0.174448	0.046885	3.72075	1.89559	8.00085e-05	0.00140646	4.29484	UP
AGO1_AP_1734	AGO1	1734	AP	1			0	0.202791	0.204925	0.0112436	18.2259	4.18792	0.000366337	0.00463335	3.88898	UP
ST3GAL3_ES_2272	ST3GAL3	2272	ES	12	9	13	0	0.062855	0.0628194	0.0178364	3.52199	1.81639	0.0022659	0.0188075	3.19768	UP
TTC39A_AT_2950	TTC39A	2950	AT	15.5			0	0.146308	0.146715	0.04879	3.00707	1.58836	3.5761e-06	0.000122408	5.26389	UP
ECHDC2_ES_3030	ECHDC2	3030	ES	4:5.1:6.1	2.1	6.2	0	0.165424	0.169456	0.064175	2.64054	1.40083	0.00204481	0.0173951	3.27074	UP
ECHDC2_ES_3031	ECHDC2	3031	ES	3:5.1:6.1	2.1	6.2	0	0.115108	0.10297	0.03307	3.11369	1.63862	0.00115378	0.0110993	3.51652	UP
INADL_AT_3237	INADL	3237	AT	40.2			0	0.23637	0.239918	0.110573	2.16978	1.11755	4.39863e-11	1.26e-08	8.07712	UP
DOCK7_ES_3256	DOCK7	3256	ES	24	23	25	0	0.124509	0.123563	0.268218	0.460679	-1.11816	0.00040387	0.00501718	-3.75949	DOWN
ITGB3BP_ES_3267	ITGB3BP	3267	ES	2	1	3	0	0.101406	0.10139	0.03904	2.59708	1.37689	7.59222e-07	3.56e-05	5.52968	UP
ROR1_AT_3274	ROR1	3274	AT	8.2			0	0.117176	0.14311	0.063145	2.26637	1.18038	0.000512267	0.00603084	3.70411	UP
LEPR_AT_3295	LEPR	3295	AT	22			0	0.104839	0.079655	0.421038	0.189187	-2.40211	3.29726e-14	3.19e-11	-10.5761	DOWN
LPHN2_ES_3565	LPHN2	3565	ES	28	27	31	0	0.120236	0.105018	0.216579	0.484896	-1.04425	5.65406e-05	0.00107481	-4.28563	DOWN
PRKACB_AP_3585	PRKACB	3585	AP	2			0	0.3545	0.260858	0.585015	0.445899	-1.16521	2.78187e-10	5.56e-08	-7.37839	DOWN
DDAH1_AP_3657	DDAH1	3657	AP	1			0	0.379886	0.409	0.140438	2.91231	1.54216	5.6728e-08	4.44e-06	6.3468	UP
TGFBR3_AP_3742	TGFBR3	3742	AP	1			0	0.292109	0.29246	0.103993	2.81232	1.49176	5.15911e-06	0.000166206	5.17337	UP
BCAR3_AP_3793	BCAR3	3793	AP	11			0	0.112594	0.0795162	0.25931	0.306645	-1.70536	2.48501e-06	9e-05	-5.15572	DOWN
BCAR3_AP_3795	BCAR3	3795	AP	8			0	0.0877069	0.047827	0.297685	0.160663	-2.63789	3.90679e-06	0.000132302	-5.30501	DOWN
BCAR3_AP_3796	BCAR3	3796	AP	4			0	0.693726	0.750243	0.352979	2.12546	1.08777	2.30329e-13	2.03e-10	8.93255	UP
AGL_ES_3854	AGL	3854	ES	4	3.2	5.2	0	0.0665995	0.0484158	0.0204128	2.37183	1.246	0.000202518	0.00293609	3.984	UP
RHOC_ES_4236	RHOC	4236	ES	1.2:1.3:2.2	1.1	2.3	0	0.191002	0.209679	0.0975143	2.15024	1.1045	0.00524846	0.0352542	2.97153	UP
SLC22A15_AT_4355	SLC22A15	4355	AT	6.3			0	0.109709	0.121923	0.05391	2.26159	1.17734	0.00378836	0.0275876	3.03266	UP
RNF115_ES_7297	RNF115	7297	ES	3	2	4	0	0.113214	0.112685	0.24762	0.455072	-1.13583	0.00180117	0.0156408	-3.31704	DOWN
FMO5_AT_7367	FMO5	7367	AT	11			0	0.390444	0.407048	0.16088	2.53013	1.33921	3.40099e-10	6.55e-08	7.36705	UP
SELENBP1_ES_7620	SELENBP1	7620	ES	6	5	7	0	0.0670902	0.0648931	0.0114718	5.65675	2.49997	9.63874e-08	6.7e-06	6.95803	UP
CREB3L4_AP_7769	CREB3L4	7769	AP	2			0	0.225398	0.213618	0.552565	0.386593	-1.37111	5.28461e-12	2.12e-09	-8.22743	DOWN
TPM3_AP_7787	TPM3	7787	AP	1			0	0.0730363	0.064195	0.30297	0.211886	-2.23864	0.000344556	0.0044311	-3.85147	DOWN
TPM3_AT_7791	TPM3	7791	AT	13			0	0.0521026	0.0410475	0.253947	0.161638	-2.62916	0.0003479	0.00445966	-3.88279	DOWN
ZBTB7B_ES_7879	ZBTB7B	7879	ES	3:4	2.2	6.2	0	0.196905	0.161435	0.366443	0.440547	-1.18263	4.50714e-14	4.21e-11	-9.21793	DOWN
YY1AP1_AP_8097	YY1AP1	8097	AP	1			0	0.0681516	0.0711825	0.0328425	2.16739	1.11596	5.7504e-05	0.00108727	4.31471	UP
CASQ1_AP_8433	CASQ1	8433	AP	1			0	0.255727	0.295047	0.622335	0.474096	-1.07675	4.89869e-05	0.000961724	-4.39201	DOWN
ABL2_AP_9101	ABL2	9101	AP	1			0	0.188804	0.159395	0.371762	0.428754	-1.22178	0.000263551	0.00360694	-4.05933	DOWN
FAM72A_AP_9575	FAM72A	9575	AP	1			0	0.189778	0.15011	0.307251	0.488558	-1.0334	0.000272495	0.00370028	-3.91172	DOWN
FAM72A_AT_9577	FAM72A	9577	AT	2			0	0.150467	0.135623	0.282403	0.480245	-1.05816	4.05586e-05	0.000830119	-4.51044	DOWN
LAMB3_AP_9671	LAMB3	9671	AP	3.1			0	0.0702791	0.0544175	0.15329	0.354997	-1.49412	1.83419e-11	6.01e-09	-8.87017	DOWN
H3F3A_AP_10007	H3F3A	10007	AP	3.1			0	0.107853	0.0626844	0.164516	0.381023	-1.39205	0.00188911	0.0162578	-3.33844	DOWN
IBA57_AP_10193	IBA57	10193	AP	2			0	0.23554	0.228408	0.0416703	5.48132	2.45452	6.60941e-05	0.00121217	4.34456	UP
LYST_AP_10361	LYST	10361	AP	1			0	0.174089	0.129447	0.30805	0.420216	-1.2508	1.68037e-06	6.65e-05	-5.43621	DOWN
ZNF670_AT_10509	ZNF670	10509	AT	11			0	0.15956	0.159527	0.060035	2.65724	1.40993	0.00012521	0.00199463	4.12493	UP
AKR1C3_AP_10654	AKR1C3	10654	AP	1			0	0.0995449	0.135975	0.0262875	5.17261	2.37089	0.00241063	0.0197114	3.2118	UP
NET1_AP_10659	NET1	10659	AP	1			0	0.0862241	0.129548	0.0330175	3.9236	1.97218	0.00112006	0.0108472	3.51337	UP
KIAA1217_AP_10995	KIAA1217	10995	AP	3			0	0.10196	0.0852625	0.201265	0.423633	-1.23911	1.53276e-09	2.32e-07	-6.9031	DOWN
KIAA1217_ES_11009	KIAA1217	11009	ES	12	11	13	0	0.207384	0.197903	0.487552	0.40591	-1.30077	7.01219e-10	1.22e-07	-7.10002	DOWN
YME1L1_AA_11061	YME1L1	11061	AA	3.1:3.2	2	3.3	0	0.0677119	0.04399	0.01872	2.34989	1.2326	5.99567e-07	2.99e-05	5.84729	UP
CXCL12_AT_11342	CXCL12	11342	AT	5.2			0	0.305544	0.332865	0.138295	2.40692	1.26719	7.60515e-15	9.66e-12	10.558	UP
CXCL12_AT_11344	CXCL12	11344	AT	4			0	0.0577591	0.08276	0.0343425	2.40984	1.26894	0.000315221	0.0041138	3.89228	UP
NCOA4_AP_11537	NCOA4	11537	AP	3			0	0.1212	0.11944	0.0531975	2.24522	1.16686	1.54482e-06	6.2e-05	5.31074	UP
SLC25A16_ES_11952	SLC25A16	11952	ES	2.1:2.2	1	3	0	0.399985	0.393176	0.15969	2.46212	1.2999	1.07581e-06	4.66e-05	5.50269	UP
RPS24_ES_12295	RPS24	12295	ES	5.1:5.2	4	6	0	0.179236	0.169605	0.501997	0.33786	-1.5655	1.13385e-08	1.23e-06	-6.41188	DOWN
RPS24_AA_12297	RPS24	12297	AA	5.1	4	5.2	0	0.214255	0.19923	0.45808	0.434924	-1.20116	6.83352e-10	1.19e-07	-7.03547	DOWN
CCSER2_AP_12405	CCSER2	12405	AP	1			0	0.562669	0.654135	0.283974	2.3035	1.20383	3.14832e-12	1.41e-09	8.35784	UP
CCSER2_AP_12406	CCSER2	12406	AP	5			0	0.437331	0.345865	0.716026	0.483034	-1.0498	3.14832e-12	1.41e-09	-8.35784	DOWN
EXOC6_AP_12541	EXOC6	12541	AP	1			0	0.0516998	0.0377923	0.123947	0.304906	-1.71356	3.73474e-05	0.000777928	-4.5274	DOWN
ENTPD1_AP_12651	ENTPD1	12651	AP	1			0	0.0864657	0.068345	0.184168	0.371101	-1.43012	2.84725e-06	0.000100716	-5.19223	DOWN
GSTO2_AP_13047	GSTO2	13047	AP	1			0	0.254166	0.323688	0.0792975	4.08194	2.02925	0.000102046	0.00169748	4.25919	UP
ADD3_AP_13076	ADD3	13076	AP	1			0	0.0893378	0.07118	0.167795	0.424208	-1.23716	0.000362822	0.00460082	-3.80961	DOWN
VWA2_AT_13198	VWA2	13198	AT	12.2			0	0.185027	0.166662	0.0733692	2.27155	1.18367	0.000311601	0.00407325	3.89131	UP
ABLIM1_ES_13209	ABLIM1	13209	ES	16	15	17	0	0.0524679	0.04555	0.11785	0.386508	-1.37143	0.0014463	0.0132323	-3.38524	DOWN
SYT8_AP_13856	SYT8	13856	AP	4			0	0.598	0.601078	0.267884	2.2438	1.16594	4.73745e-08	3.81e-06	7.0157	UP
ZNF195_ES_13979	ZNF195	13979	ES	9:11	5.1	13	0	0.202642	0.20654	0.0781135	2.6441	1.40278	0.000298563	0.00395325	3.89634	UP
PGAP2_ES_14008	PGAP2	14008	ES	8:9	6	10	0	0.08352	0.0860256	0.038045	2.26115	1.17706	0.000500153	0.00590828	3.70207	UP
TMEM41B_AA_14313	TMEM41B	14313	AA	4.1	3.1	4.2	0	0.0511903	0.04873	0.0242359	2.01065	1.00766	0.00563729	0.0372671	2.85292	UP
NUCB2_AP_14519	NUCB2	14519	AP	1			0	0.149487	0.105365	0.04942	2.13203	1.09223	9.33275e-09	1.05e-06	6.59676	UP
HIPK3_AP_14890	HIPK3	14890	AP	3			0	0.089329	0.06795	0.136873	0.496447	-1.01029	5.80832e-06	0.000181596	-4.97527	DOWN
FBXO3_RI_14929	FBXO3	14929	RI	12.2:12.3	12.1	12.4	0	0.319962	0.319512	0.157227	2.03217	1.02302	4.62042e-15	6.12e-12	10.2209	UP
ELF5_AT_14951	ELF5	14951	AT	4.2			0	0.221308	0.23536	0.0490175	4.80155	2.2635	0.000561478	0.00645273	3.77356	UP
NR1H3_AP_15694	NR1H3	15694	AP	2			0	0.0719796	0.0412514	0.120192	0.343211	-1.54283	0.00379741	0.0276346	-2.99829	DOWN
CTNND1_ES_15935	CTNND1	15935	ES	21	2	22.1	0	0.096842	0.086245	0.19625	0.439465	-1.18618	6.16823e-05	0.00115111	-4.28678	DOWN
LPXN_AP_16009	LPXN	16009	AP	1.1			0	0.0612288	0.0589308	0.127015	0.463967	-1.10791	0.00346917	0.0257834	-3.05171	DOWN
CPSF7_ES_16217	CPSF7	16217	ES	4	3	6.1	0	0.0566642	0.0460625	0.02114	2.17893	1.12362	3.87218e-05	0.000799218	4.45635	UP
RELA_RI_16898	RELA	16898	RI	10.2	10.1	10.3	0	0.0635726	0.0416125	0.0206575	2.0144	1.01035	2.05319e-06	7.8e-05	5.34081	UP
CTTN_ES_17403	CTTN	17403	ES	12	10	13	0	0.0575008	0.043425	0.01658	2.61912	1.38908	0.00296057	0.0229484	3.14115	UP
ARAP1_AP_17639	ARAP1	17639	AP	2			0	0.230603	0.261515	0.12104	2.16057	1.11141	3.8114e-07	2.05e-05	5.66096	UP
P2RY6_AP_17684	P2RY6	17684	AP	2			0	0.0546353	0.0620325	0.14	0.443089	-1.17433	0.00247966	0.0201038	-3.19434	DOWN
FAM168A_ES_17696	FAM168A	17696	ES	4	3	5	0	0.0913705	0.0792025	0.189292	0.418414	-1.257	0.00231093	0.0191064	-3.23268	DOWN
C2CD3_AT_17760	C2CD3	17760	AT	35			0	0.0729454	0.0550375	0.187312	0.293827	-1.76696	1.20394e-12	6.59e-10	-9.38147	DOWN
P4HA3_AT_17766	P4HA3	17766	AT	16			0	0.189384	0.131887	0.341295	0.386432	-1.37171	5.40942e-06	0.000173042	-5.14889	DOWN
POLD3_AD_17775	POLD3	17775	AD	1.2	1.1	2	0	0.0693656	0.07226	0.0337818	2.13902	1.09695	0.00140823	0.0129696	3.38894	UP
LRRC32_AP_17898	LRRC32	17898	AP	2			0	0.276872	0.294508	0.138046	2.13341	1.09316	9.79501e-09	1.09e-06	6.49968	UP
ST3GAL4_AP_19395	ST3GAL4	19395	AP	5.1			0	0.0548164	0.02907	0.242658	0.119798	-3.06132	4.87314e-07	2.51e-05	-5.9932	DOWN
TMEM45B_AP_19457	TMEM45B	19457	AP	2			0	0.149055	0.190968	0.0410342	4.65386	2.21843	0.00756434	0.046056	2.84223	UP
NTM_AP_19520	NTM	19520	AP	1			0	0.0650307	0.0377811	0.207271	0.182278	-2.45579	0.000353096	0.00450989	-3.96947	DOWN
RAD51AP1_AD_19799	RAD51AP1	19799	AD	3.2	3.1	6	0	0.0962761	0.0978711	0.0464462	2.10719	1.07532	0.00341966	0.0255469	3.05201	UP
LTBR_AP_19846	LTBR	19846	AP	1			0	0.0613795	0.04993	0.158908	0.314208	-1.67021	3.06814e-09	4.09e-07	-6.75224	DOWN
RIMKLB_AP_20199	RIMKLB	20199	AP	1			0	0.163414	0.203305	0.0711325	2.85812	1.51506	2.37589e-05	0.000543341	4.66566	UP
TMEM52B_AP_20341	TMEM52B	20341	AP	2.1			0	0.103055	0.169563	0.0371513	4.56413	2.19034	0.00158777	0.0141792	3.3603	UP
STRAP_ES_20588	STRAP	20588	ES	2:3	1	4	0	0.0809528	0.0977075	0.035155	2.77933	1.47474	0.00711428	0.0440772	2.82004	UP
PYROXD1_ES_20699	PYROXD1	20699	ES	4	3	5	0	0.1045	0.09406	0.0427175	2.20191	1.13875	0.00142677	0.0130986	3.37828	UP
KRAS_ES_20820	KRAS	20820	ES	6	5	7	0	0.241234	0.210335	0.424992	0.494915	-1.01475	3.17598e-10	6.19e-08	-7.21806	DOWN
FGD4_AP_21027	FGD4	21027	AP	2			0	0.0966345	0.11531	0.0253179	4.55448	2.18729	0.000307452	0.00403395	3.84601	UP
PRKAG1_AD_21510	PRKAG1	21510	AD	1.2	1.1	2	0	0.0764394	0.0696575	0.01505	4.62841	2.21052	8.00847e-07	3.69e-05	5.7956	UP
LIMA1_AP_21691	LIMA1	21691	AP	1			0	0.128306	0.0938725	0.32136	0.29211	-1.77542	1.67582e-07	1.06e-05	-6.01256	DOWN
MFSD5_AP_21984	MFSD5	21984	AP	1			0	0.12328	0.093965	0.20142	0.466513	-1.10001	2.18045e-09	3.16e-07	-6.77055	DOWN
SMUG1_ES_22135	SMUG1	22135	ES	1.2:1.3:3	1.1	4.1	0	0.0633715	0.0860275	0.02227	3.86293	1.9497	0.000161231	0.00245048	4.08027	UP
PPP1R1A_AT_22195	PPP1R1A	22195	AT	8			0	0.522542	0.54663	0.148393	3.68368	1.88115	1.71497e-06	6.73e-05	5.48288	UP
DGKA_AP_22297	DGKA	22297	AP	2			0	0.147587	0.13827	0.323197	0.427819	-1.22493	9.08899e-12	3.44e-09	-8.33518	DOWN
CEP290_AP_23607	CEP290	23607	AP	27.1			0	0.0926856	0.0495684	0.116861	0.424167	-1.2373	0.0027759	0.0218313	-3.23109	DOWN
DUSP6_AP_23617	DUSP6	23617	AP	2.1			0	0.0522696	0.0314025	0.0637375	0.492685	-1.02126	0.000527697	0.0061672	-3.62239	DOWN
APPL2_AP_24125	APPL2	24125	AP	2			0	0.0805331	0.084565	0.0322275	2.624	1.39177	1.81188e-05	0.000439023	4.70696	UP
ISCU_ES_24244	ISCU	24244	ES	2	1	3	0	0.148658	0.143138	0.0582075	2.45909	1.29812	3.97412e-08	3.32e-06	6.4144	UP
UNG_AP_24277	UNG	24277	AP	1			0	0.451344	0.47157	0.205	2.30034	1.20185	1.58851e-15	2.52e-12	9.97252	UP
PXN_AP_24743	PXN	24743	AP	10			0	0.108657	0.0622425	0.17131	0.363333	-1.46064	0.000482327	0.00575549	-3.76126	DOWN
ANKLE2_AT_25297	ANKLE2	25297	AT	10			0	0.0569385	0.064275	0.0318775	2.01631	1.01172	5.02523e-05	0.000978123	4.35979	UP
CAB39L_AP_25883	CAB39L	25883	AP	1			0	0.630624	0.6814	0.257215	2.64915	1.40553	3.31286e-14	3.19e-11	10.013	UP
CAB39L_AP_25885	CAB39L	25885	AP	4.1			0	0.369012	0.318603	0.742785	0.42893	-1.22119	3.3155e-14	3.19e-11	-10.0128	DOWN
LMO7_ES_26067	LMO7	26067	ES	12	9	13	0	0.650298	0.721338	0.320895	2.2479	1.16858	2.10575e-14	2.39e-11	9.3942	UP
ARHGEF7_AP_26278	ARHGEF7	26278	AP	5			0	0.0687088	0.0613684	0.0262211	2.34043	1.22677	0.008251	0.0490528	2.72464	UP
TUBGCP3_AT_26302	TUBGCP3	26302	AT	21			0	0.0588272	0.0616825	0.02323	2.65529	1.40887	7.86988e-06	0.000231684	4.96385	UP
MCF2L_AP_26315	MCF2L	26315	AP	9			0	0.0686547	0.0547158	0.119483	0.45794	-1.12677	0.00152804	0.0137862	-3.295	DOWN
MRPL52_ES_26640	MRPL52	26640	ES	3	2	5	0	0.074405	0.0754447	0.0320081	2.35705	1.23698	0.00785741	0.0474327	2.73351	UP
SLC7A8_AP_26712	SLC7A8	26712	AP	5			0	0.296983	0.235568	0.556978	0.422939	-1.24148	9.32675e-13	6.05e-10	-8.53314	DOWN
EGLN3_AT_27148	EGLN3	27148	AT	1.3			0	0.0733327	0.08907	0.037895	2.35044	1.23293	0.000139102	0.00217449	4.16693	UP
FANCM_AT_27405	FANCM	27405	AT	11.2			0	0.118875	0.177018	0.0797462	2.21977	1.15041	0.000256945	0.00353786	3.85482	UP
SAMD4A_ES_27598	SAMD4A	27598	ES	13	12	14	0	0.145013	0.125645	0.283034	0.44392	-1.17163	0.001143	0.0110157	-3.52073	DOWN
SYNE2_AP_27832	SYNE2	27832	AP	113.1			0	0.300212	0.296597	0.0750974	3.9495	1.98167	9.44336e-09	1.06e-06	6.71695	UP
SYNE2_AP_27835	SYNE2	27835	AP	117.1			0	0.102995	0.136766	0.405497	0.337279	-1.56799	0.000877698	0.00905492	-3.51592	DOWN
SPTB_AT_27909	SPTB	27909	AT	32.2			0	0.230523	0.236173	0.0609725	3.87343	1.95361	2.4054e-06	8.75e-05	5.2929	UP
TTC7B_ES_28826	TTC7B	28826	ES	18	17	19	0	0.0561369	0.046045	0.171553	0.268401	-1.89754	0.000860207	0.00892667	-3.62457	DOWN
C14orf159_AT_28842	C14orf159	28842	AT	10.5			0	0.0650696	0.075275	0.0287325	2.61986	1.38949	1.92235e-07	1.18e-05	5.9192	UP
GPR68_AP_28872	GPR68	28872	AP	1			0	0.121643	0.132862	0.0619583	2.14438	1.10056	0.00260596	0.0208469	3.14756	UP
FBLN5_AP_28888	FBLN5	28888	AP	2			0	0.111567	0.0726325	0.333045	0.218086	-2.19703	1.83502e-11	6.01e-09	-8.46648	DOWN
PPP4R4_AT_29092	PPP4R4	29092	AT	5			0	0.325164	0.339738	0.166782	2.03702	1.02646	7.3683e-05	0.00131861	4.26174	UP
SERPINA1_ES_29132	SERPINA1	29132	ES	2.1:2.2:2.4:2.5	1.1	3.2	0	0.0972644	0.118022	0.0433323	2.72364	1.44554	0.00188165	0.016198	3.26586	UP
ADSSL1_AP_29548	ADSSL1	29548	AP	2			0	0.0550989	0.0985053	0.0020175	48.8254	5.60956	0.00298218	0.0230652	3.1787	UP
ADSSL1_AP_29549	ADSSL1	29549	AP	13.1			0	0.14047	0.0681921	0.0285775	2.38622	1.25473	0.00823032	0.0489489	2.73548	UP
CRIP1_AT_29653	CRIP1	29653	AT	8			0	0.164566	0.216995	0.0723175	3.00059	1.58525	5.73944e-10	1.03e-07	7.36982	UP
ARHGAP11A_AP_29815	ARHGAP11A	29815	AP	1			0	0.0666071	0.0480625	0.133452	0.360149	-1.47333	0.000296268	0.0039327	-4.01062	DOWN
GCHFR_AP_30031	GCHFR	30031	AP	3.1			0	0.213298	0.170585	0.39933	0.427178	-1.22709	4.22767e-07	2.23e-05	-5.62149	DOWN
ZNF106_AP_30163	ZNF106	30163	AP	4.1			0	0.155392	0.159821	0.345972	0.461947	-1.1142	0.00636361	0.040585	-2.81316	DOWN
HYPK_AP_30317	HYPK	30317	AP	2.1			0	0.144065	0.0877675	0.185553	0.473006	-1.08007	7.90922e-06	0.000232411	-4.84765	DOWN
MYO5A_ES_30660	MYO5A	30660	ES	35	34	36	0	0.133707	0.0853275	0.1946	0.438476	-1.18943	0.000214915	0.00308904	-4.00876	DOWN
DYX1C1_AT_30735	DYX1C1	30735	AT	11			0	0.051827	0.041955	0.113443	0.369835	-1.43505	0.000313956	0.00410084	-3.80846	DOWN
TCF12_AP_30783	TCF12	30783	AP	10			0	0.10547	0.101962	0.0503375	2.02558	1.01833	0.00686964	0.0429591	2.79871	UP
TLN2_AT_30977	TLN2	30977	AT	45.2			0	0.142375	0.169302	0.0501475	3.37609	1.75535	0.000209555	0.00302245	3.9919	UP
TPM1_AT_30982	TPM1	30982	AT	13.2			0	0.088128	0.0693875	0.37652	0.184286	-2.43998	1.05435e-05	0.000289642	-4.95233	DOWN
TPM1_AD_30987	TPM1	30987	AD	12.2	12.1	13.1	0	0.403557	0.400253	0.159533	2.5089	1.32706	0.00679054	0.0426119	2.8101	UP
FBXL22_AT_31066	FBXL22	31066	AT	2			0	0.115969	0.139157	0.0656675	2.11912	1.08347	0.00465805	0.0322359	2.94135	UP
DAPK2_ES_31077	DAPK2	31077	ES	13.3:13.4:14:15.1:15.2	13.1	15.3	0	0.150984	0.15023	0.0725051	2.07199	1.05102	0.00375219	0.0274059	3.02716	UP
KIF23_AP_31389	KIF23	31389	AP	7			0	0.185462	0.0982175	0.208127	0.471911	-1.08341	0.000396482	0.00494863	-3.8182	DOWN
ISLR_AP_31676	ISLR	31676	AP	2			0	0.601412	0.682351	0.205745	3.31649	1.72966	1.52183e-23	2.42e-19	15.2001	UP
ISLR_AP_31677	ISLR	31677	AP	1			0	0.398588	0.317649	0.794255	0.399933	-1.32217	1.52183e-23	2.42e-19	-15.2001	DOWN
PPCDC_AP_31829	PPCDC	31829	AP	3.1			0	0.156588	0.14034	0.378333	0.370943	-1.43073	2.3327e-06	8.59e-05	-5.32835	DOWN
ACAN_AT_32396	ACAN	32396	AT	10.2			0	0.290947	0.238418	0.594692	0.400909	-1.31865	2.259e-08	2.17e-06	-6.46825	DOWN
FANCI_ES_32419	FANCI	32419	ES	1.2:2:3	1.1	4	0	0.250822	0.154825	0.313697	0.493549	-1.01873	0.00119072	0.0113243	-3.41282	DOWN
SYNM_AP_32605	SYNM	32605	AP	1			0	0.128839	0.145003	0.0416868	3.47838	1.79842	0.00706349	0.0438494	2.83137	UP
PIGQ_AT_32901	PIGQ	32901	AT	6.4			0	0.0565401	0.075655	0.0282025	2.68256	1.42361	4.82327e-05	0.000949853	4.52241	UP
CHTF18_RI_33024	CHTF18	33024	RI	3.3	3.2	3.4	0	0.0740671	0.0566917	0.0184333	3.0755	1.62082	0.00422849	0.0300286	3.0665	UP
ABCA3_AT_33265	ABCA3	33265	AT	7.2			0	0.308878	0.341247	0.142937	2.38739	1.25543	8.42517e-07	3.84e-05	5.48913	UP
PRSS27_AT_33296	PRSS27	33296	AT	5.2			0	0.242427	0.26369	0.105618	2.49665	1.31999	6.32271e-07	3.13e-05	5.45027	UP
TNFRSF12A_AD_33349	TNFRSF12A	33349	AD	2.2	2.1	4	0	0.284619	0.188208	0.472196	0.398581	-1.32706	6.1134e-06	0.000189456	-5.148	DOWN
CDIP1_AP_33754	CDIP1	33754	AP	3.1			0	0.139265	0.161628	0.0539825	2.99407	1.58211	0.000158664	0.00241378	4.15342	UP
EEF2K_AD_35543	EEF2K	35543	AD	10.2	10.1	11	0	0.0565282	0.04103	0.020145	2.03673	1.02626	0.00296457	0.0229738	3.07722	UP
TNRC6A_ES_35650	TNRC6A	35650	ES	13	12	14	0	0.0522701	0.0373921	0.132003	0.283267	-1.81976	0.00448564	0.0312607	-3.03341	DOWN
SIAH1_AP_36338	SIAH1	36338	AP	7			0	0.292633	0.330948	0.14519	2.27941	1.18866	6.60601e-06	0.000200508	5.01703	UP
KIFC3_AP_36603	KIFC3	36603	AP	2			0	0.106721	0.134667	0.0268684	5.01208	2.32541	1.73491e-06	6.78e-05	5.30775	UP
KIFC3_AP_36606	KIFC3	36606	AP	12			0	0.101321	0.0891897	0.0285868	3.11996	1.64153	0.000401252	0.00499052	3.80459	UP
CNGB1_AT_36617	CNGB1	36617	AT	34			0	0.638551	0.717627	0.254275	2.82225	1.49685	1.75141e-12	8.69e-10	8.37991	UP
CNGB1_AT_36618	CNGB1	36618	AT	13			0	0.361449	0.282373	0.745725	0.378655	-1.40104	1.75141e-12	8.69e-10	-8.37991	DOWN
BCAR1_ES_37603	BCAR1	37603	ES	4.2:4.3	3	8.1	0	0.144763	0.0595031	0.147296	0.40397	-1.30768	0.00203906	0.0173695	-3.32788	DOWN
WWOX_AT_37676	WWOX	37676	AT	1.2			0	0.100939	0.116972	0.0407225	2.87243	1.52227	1.56649e-05	0.000393267	4.83843	UP
ANKRD11_AP_38074	ANKRD11	38074	AP	5.1			0	0.0756002	0.0584675	0.195992	0.298315	-1.74509	0.000681098	0.00746037	-3.64245	DOWN
TUBB3_AP_38166	TUBB3	38166	AP	5.1			0	0.0815907	0.0474775	0.141505	0.335518	-1.57554	1.0553e-05	0.000289642	-4.90198	DOWN
INPP5K_ES_38335	INPP5K	38335	ES	2:3	1	4	0	0.0824801	0.0698225	0.03374	2.06943	1.04923	0.00842722	0.0498493	2.72344	UP
TRPV3_AT_38443	TRPV3	38443	AT	19.2			0	0.355692	0.25692	0.556878	0.461358	-1.11604	1.99212e-07	1.21e-05	-5.77822	DOWN
ENO3_AT_38619	ENO3	38619	AT	9.2			0	0.309084	0.319153	0.148156	2.15417	1.10714	0.00553007	0.0367035	2.87253	UP
CAMTA2_AP_38627	CAMTA2	38627	AP	2			0	0.103818	0.09198	0.044115	2.08501	1.06005	4.09205e-07	2.17e-05	5.74197	UP
VAMP2_RI_39105	VAMP2	39105	RI	5.2	5.1	5.3	0	0.091076	0.0529875	0.0263825	2.00843	1.00607	0.00087696	0.00905145	3.50576	UP
PMP22_AP_39341	PMP22	39341	AP	1			0	0.119037	0.0840275	0.216117	0.388805	-1.36288	3.11266e-10	6.11e-08	-7.3637	DOWN
B9D1_AA_39716	B9D1	39716	AA	8.3:8.4	8.1	8.5	0	0.081407	0.0834946	0.0415053	2.01166	1.00839	0.00245317	0.0199337	3.14241	UP
ALDH3A1_AP_39769	ALDH3A1	39769	AP	2.1			0	0.36197	0.366097	0.108437	3.37613	1.75537	2.01651e-05	0.000476134	4.83368	UP
KSR1_AP_39850	KSR1	39850	AP	23			0	0.11976	0.114524	0.278905	0.410618	-1.28413	0.00137698	0.0127447	-3.36169	DOWN
RHOT1_ES_40177	RHOT1	40177	ES	20:21	19.3	22	0	0.0770956	0.0589568	0.131869	0.447084	-1.16138	5.72477e-05	0.00108501	-4.40081	DOWN
TADA2A_AP_40515	TADA2A	40515	AP	2			0	0.194875	0.221177	0.103695	2.13296	1.09286	3.1646e-06	0.000110344	5.09728	UP
COASY_AD_41070	COASY	41070	AD	1.2:1.3	1.1	1.5	0	0.218201	0.236327	0.109827	2.15181	1.10555	2.14967e-05	0.000500985	4.63727	UP
FAM134C_AD_41100	FAM134C	41100	AD	2.2	2.1	5	0	0.0663783	0.05862	0.02401	2.44148	1.28776	0.000449649	0.00546827	3.73191	UP
SPATA20_ES_42427	SPATA20	42427	ES	5	4.2	6	0	0.0982075	0.146127	0.0642436	2.27458	1.1856	0.000145787	0.00226009	4.13228	UP
BCAS3_AP_42864	BCAS3	42864	AP	1			0	0.104983	0.08423	0.258532	0.3258	-1.61794	7.40078e-09	8.66e-07	-6.94285	DOWN
ITGB4_ES_43489	ITGB4	43489	ES	35	34	36	0	0.0503232	0.0338175	0.125268	0.269962	-1.88917	0.00144677	0.0132325	-3.41827	DOWN
CYGB_AP_43589	CYGB	43589	AP	1			0	0.164834	0.14359	0.31451	0.456551	-1.13115	1.98016e-05	0.000469751	-4.59791	DOWN
CYGB_AP_43590	CYGB	43590	AP	3			0	0.0533082	0.06853	0.0046425	14.7614	3.88376	0.00124713	0.0117657	3.46903	UP
ST6GALNAC1_AT_43604	ST6GALNAC1	43604	AT	3.2			0	0.157612	0.171038	0.0835275	2.04768	1.03399	0.000113139	0.00184394	4.17032	UP
SEPT9_AP_43723	SEPT9	43723	AP	6.1			0	0.12789	0.105765	0.216752	0.487953	-1.03519	1.41171e-07	9.3e-06	-5.78966	DOWN
TYMSOS_AT_44455	TYMSOS	44455	AT	3			0	0.0515617	0.0331325	0.197762	0.167537	-2.57745	2.99516e-05	0.000648986	-4.7128	DOWN
MAPRE2_AP_45133	MAPRE2	45133	AP	1			0	0.0545148	0.04326	0.100855	0.428933	-1.22118	4.99163e-06	0.000161577	-4.97163	DOWN
MAPRE2_AP_45134	MAPRE2	45134	AP	2			0	0.082137	0.0663275	0.216147	0.306862	-1.70434	1.3129e-05	0.000342118	-4.7598	DOWN
HDHD2_ES_45441	HDHD2	45441	ES	3	1	4.1	0	0.16578	0.155037	0.069341	2.23586	1.16083	0.000289387	0.00387701	3.92335	UP
LIPG_AP_45486	LIPG	45486	AP	1			0	0.197648	0.271	0.0850375	3.18683	1.67212	0.000276882	0.00374581	3.95269	UP
LIPG_AT_45488	LIPG	45488	AT	7.2			0	0.0654425	0.0313425	0.0972872	0.322165	-1.63413	0.000539	0.00627156	-3.70819	DOWN
MYO5B_AP_45493	MYO5B	45493	AP	32.1			0	0.694094	0.732689	0.356432	2.05562	1.03958	2.28433e-10	4.86e-08	7.3412	UP
MYO5B_AP_45495	MYO5B	45495	AP	1			0	0.305906	0.267311	0.643566	0.415359	-1.26757	2.28502e-10	4.86e-08	-7.34113	DOWN
MYO5B_ES_45496	MYO5B	45496	ES	30	29	31	0	0.171286	0.208482	0.0767385	2.71679	1.4419	3.20953e-08	2.82e-06	6.44912	UP
MBP_AT_45841	MBP	45841	AT	14.2			0	0.0850825	0.07792	0.18769	0.415153	-1.26829	0.000634384	0.00707805	-3.61037	DOWN
ATP8B3_AT_46544	ATP8B3	46544	AT	29			0	0.302958	0.396288	0.192	2.064	1.04544	2.11081e-05	0.000493376	4.61768	UP
PLIN5_AT_46809	PLIN5	46809	AT	2.3			0	0.200105	0.194965	0.0649	3.00408	1.58692	1.91046e-07	1.18e-05	6.06388	UP
VAV1_AP_47087	VAV1	47087	AP	2			0	0.190605	0.185767	0.0725974	2.55886	1.3555	0.0019693	0.0168249	3.28056	UP
PPAN_AP_47459	PPAN	47459	AP	2.1			0	0.080474	0.08878	0.0396175	2.24093	1.1641	8.52091e-05	0.00147502	4.16168	UP
PDE4A_RI_47522	PDE4A	47522	RI	18.2	18.1	18.3	0	0.0731092	0.0657188	0.0195423	3.3629	1.7497	0.00177258	0.0154306	3.33199	UP
SMARCA4_AP_47608	SMARCA4	47608	AP	2			0	0.0798776	0.0484475	0.134107	0.361259	-1.4689	0.000435533	0.00532104	-3.80193	DOWN
PODNL1_AP_47947	PODNL1	47947	AP	2			0	0.192418	0.24461	0.085005	2.8776	1.52486	0.000684145	0.00748601	3.54592	UP
TPM4_AP_48125	TPM4	48125	AP	3			0	0.410901	0.431478	0.18005	2.39643	1.26089	3.40909e-08	2.95e-06	6.1288	UP
SSBP4_AP_48427	SSBP4	48427	AP	17.1			0	0.179787	0.171063	0.061325	2.78944	1.47998	6.91042e-05	0.00125649	4.35685	UP
ZNF66_AT_48728	ZNF66	48728	AT	5			0	0.050494	0.0260375	0.125958	0.206717	-2.27427	1.02791e-06	4.52e-05	-5.65068	DOWN
ZNF429_AT_48784	ZNF429	48784	AT	7			0	0.0844595	0.080955	0.03762	2.15191	1.10562	0.00458978	0.0318467	2.96057	UP
FXYD3_RI_49035	FXYD3	49035	RI	10.3:10.4:10.5	1.2	1.6	1	0.165477	0.111742	0.0492278	2.2699	1.18263	0.000135119	0.00212268	4.06502	UP
DMKN_AD_49142	DMKN	49142	AD	20.2	2.1	21	0	0.0966752	0.101932	0.0423395	2.40751	1.26754	0.000137697	0.00215571	4.15424	UP
DMKN_AD_49145	DMKN	49145	AD	20.2	2.1	22	0	0.106594	0.116233	0.0533026	2.18062	1.12474	6.74401e-05	0.00123259	4.34375	UP
ZNF567_AP_49415	ZNF567	49415	AP	5.1			0	0.175059	0.117249	0.391544	0.299452	-1.73961	0.000470544	0.00565525	-4.15725	DOWN
HKR1_ES_49489	HKR1	49489	ES	14:15	13	17.2	0	0.156636	0.172336	0.0674421	2.55532	1.35351	0.00265465	0.0211182	3.20562	UP
ZFP30_AT_49559	ZFP30	49559	AT	8			0	0.11091	0.079455	0.160098	0.496291	-1.01074	0.00826804	0.0490813	-2.71781	DOWN
PPP1R14A_AP_49593	PPP1R14A	49593	AP	2.1			0	0.183366	0.18238	0.460933	0.395675	-1.33761	1.89652e-11	6.09e-09	-8.11318	DOWN
HNRNPL_AP_49697	HNRNPL	49697	AP	2			0	0.294214	0.297335	0.142863	2.08127	1.05746	4.10704e-13	3.18e-10	9.44314	UP
PAK4_ES_49763	PAK4	49763	ES	2.2:2.3:3.2	1	4	0	0.0550454	0.0395622	0.116534	0.339489	-1.55856	0.00318651	0.02425	-3.14987	DOWN
B9D2_ES_50061	B9D2	50061	ES	3	2	4	0	0.0526813	0.0461282	0.102076	0.451902	-1.14592	0.00101193	0.0100482	-3.48838	DOWN
PINLYP_AP_50208	PINLYP	50208	AP	4			0	0.0969743	0.0446515	0.165069	0.270502	-1.88629	3.01879e-07	1.69e-05	-5.70632	DOWN
PINLYP_AP_50209	PINLYP	50209	AP	5.1			0	0.172246	0.0944364	0.316897	0.298003	-1.7466	5.31979e-08	4.2e-06	-6.27217	DOWN
BCAM_AT_50347	BCAM	50347	AT	13.2			0	0.277078	0.320495	0.13343	2.40197	1.26422	3.13863e-12	1.41e-09	8.70445	UP
MEIS3_AA_50644	MEIS3	50644	AA	10.1	9	10.2	0	0.0837937	0.0806737	0.0241813	3.33621	1.73821	1.22112e-07	8.27e-06	6.06785	UP
MEIS3_AA_50645	MEIS3	50645	AA	7.1	6	7.2	0	0.603568	0.64895	0.284355	2.28218	1.19041	2.06548e-13	1.87e-10	9.22265	UP
NTF4_AT_50880	NTF4	50880	AT	7			0	0.138506	0.123925	0.0592125	2.09289	1.06549	5.48799e-07	2.79e-05	5.70268	UP
ZNF615_AT_51388	ZNF615	51388	AT	7.3			0	0.0760036	0.0941	0.0393225	2.39303	1.25884	0.00176117	0.0153649	3.28682	UP
ZNF83_AT_51483	ZNF83	51483	AT	10.4			0	0.200827	0.10486	0.412715	0.254074	-1.97668	3.07792e-21	1.63e-17	-13.5452	DOWN
ZNF331_AP_51722	ZNF331	51722	AP	1			0	0.277101	0.196774	0.0687487	2.86221	1.51713	0.000445711	0.00542452	3.80973	UP
ZNF331_AP_51727	ZNF331	51727	AP	5			0	0.0720349	0.0703029	0.0118385	5.93852	2.5701	0.000132026	0.00208751	4.26116	UP
LAIR1_AP_51868	LAIR1	51868	AP	1			0	0.0622888	0.0466351	0.102705	0.454067	-1.13902	0.00340721	0.0255019	-3.04343	DOWN
EPS8L1_AP_52006	EPS8L1	52006	AP	3.1			0	0.0905127	0.0621256	0.172508	0.360132	-1.4734	1.75088e-06	6.83e-05	-5.32709	DOWN
EPS8L1_AP_52008	EPS8L1	52008	AP	8.1			0	0.272232	0.3018	0.0514342	5.86769	2.55279	3.03013e-07	1.69e-05	6.0863	UP
TNNT1_AP_52022	TNNT1	52022	AP	1			0	0.190634	0.189054	0.601683	0.314208	-1.67021	6.97259e-06	0.000209938	-4.95866	DOWN
TNNT1_AP_52023	TNNT1	52023	AP	5.1			0	0.809365	0.810946	0.398314	2.03595	1.0257	6.97217e-06	0.000209938	4.95868	UP
ZNF548_ES_52245	ZNF548	52245	ES	2:3	1	4	0	0.128055	0.103844	0.0332583	3.12235	1.64263	0.000488784	0.0058097	3.81104	UP
ZNF587B_AP_52345	ZNF587B	52345	AP	2			0	0.072612	0.0544487	0.222845	0.244335	-2.03307	6.36729e-07	3.14e-05	-5.58862	DOWN
KIF3C_ES_52880	KIF3C	52880	ES	6	5	8	0	0.180168	0.0999256	0.241386	0.413966	-1.27242	6.80951e-07	3.3e-05	-6.00776	DOWN
RASGRP3_AP_53186	RASGRP3	53186	AP	1			0	0.539182	0.640451	0.313953	2.03996	1.02854	2.05147e-07	1.24e-05	5.85161	UP
RASGRP3_AP_53188	RASGRP3	53188	AP	3			0	0.432535	0.320971	0.659569	0.486638	-1.03908	1.78645e-07	1.12e-05	-5.88287	DOWN
VIT_AT_53200	VIT	53200	AT	6.2			0	0.363488	0.445542	0.158425	2.81232	1.49176	3.62616e-08	3.1e-06	6.9614	UP
MTA3_AP_53364	MTA3	53364	AP	1			0	0.118076	0.12474	0.0552725	2.25682	1.17429	0.000514367	0.00604695	3.6895	UP
SPTBN1_AP_53576	SPTBN1	53576	AP	1			0	0.0657098	0.0498925	0.124995	0.399156	-1.32498	0.00769466	0.0466897	-2.78567	DOWN
RTN4_AP_53582	RTN4	53582	AP	7			0	0.120898	0.0745975	0.474697	0.157147	-2.66981	1.65639e-11	5.7e-09	-9.06076	DOWN
CEP68_AT_53779	CEP68	53779	AT	4.2			0	0.0902595	0.085175	0.0387675	2.19707	1.13558	1.48245e-07	9.69e-06	5.99533	UP
DOK1_AP_54113	DOK1	54113	AP	1			0	0.243291	0.260231	0.0923	2.81941	1.49539	0.000816941	0.00856158	3.54124	UP
EVA1A_AP_54148	EVA1A	54148	AP	2			0	0.182994	0.187256	0.0897529	2.08635	1.06098	0.000857533	0.00891052	3.48181	UP
TRABD2A_AT_54188	TRABD2A	54188	AT	5			0	0.164939	0.246791	0.0957625	2.57712	1.36576	9.75654e-05	0.00163977	4.24824	UP
KANSL3_ES_54545	KANSL3	54545	ES	18	17	19.1	0	0.0566513	0.052045	0.161078	0.323105	-1.62992	0.00364613	0.0268038	-3.07228	DOWN
IL1R2_AP_54765	IL1R2	54765	AP	2			0	0.212918	0.225409	0.0449853	5.01072	2.32502	8.75508e-07	3.95e-05	5.6034	UP
IL1RL1_AT_54791	IL1RL1	54791	AT	13			0	0.114348	0.09095	0.193321	0.470462	-1.08785	0.00347345	0.0258031	-3.0348	DOWN
TMEM182_AP_54812	TMEM182	54812	AP	3			0	0.174092	0.164815	0.39546	0.416769	-1.26268	0.00414723	0.0296038	-2.97061	DOWN
LIMS1_AP_54884	LIMS1	54884	AP	6			0	0.0906898	0.0692175	0.196625	0.352028	-1.50624	0.000978642	0.00978488	-3.53746	DOWN
BIN1_ES_55193	BIN1	55193	ES	16:17	12	18	0	0.0946508	0.139226	0.0561543	2.47934	1.30996	0.00583035	0.0381464	2.92243	UP
BBS5_AT_55863	BBS5	55863	AT	17			0	0.079653	0.07317	0.181267	0.403658	-1.3088	0.000167143	0.00251982	-3.9797	DOWN
ALS2_ES_56918	ALS2	56918	ES	24	23	25	0	0.0906632	0.0802	0.0387028	2.0722	1.05117	0.00454857	0.0316161	2.9323	UP
PNKD_AP_57461	PNKD	57461	AP	4			0	0.095247	0.120158	0.0268275	4.47889	2.16314	2.41691e-09	3.35e-07	7.26594	UP
PNKD_AT_57463	PNKD	57463	AT	13			0	0.20891	0.24388	0.072175	3.37901	1.7566	2.51786e-13	2.1e-10	9.48869	UP
BCS1L_ES_57553	BCS1L	57553	ES	1.4	1.1	2	0	0.275055	0.299638	0.137212	2.18375	1.12681	1.41726e-05	0.000361021	4.70222	UP
SH3BP4_AP_58080	SH3BP4	58080	AP	2.1			0	0.119191	0.09741	0.30132	0.323278	-1.62915	2.97948e-05	0.000648067	-4.65849	DOWN
COL6A3_ES_58104	COL6A3	58104	ES	6	5	7	0	0.582827	0.615537	0.212747	2.89329	1.53271	1.37509e-17	4.85e-14	12.2146	UP
COL6A3_ES_58109	COL6A3	58109	ES	4	2	5	0	0.290673	0.319931	0.0643053	4.97519	2.31475	2.01614e-09	2.98e-07	7.21661	UP
RAMP1_AP_58148	RAMP1	58148	AP	1			0	0.151101	0.18725	0.0802816	2.33242	1.22182	9.3835e-05	0.00158969	4.23284	UP
HDAC4_AT_58233	HDAC4	58233	AT	19.2			0	0.0921954	0.0791925	0.0359975	2.19994	1.13747	0.000301484	0.00397536	3.88026	UP
C2orf54_AP_58303	C2orf54	58303	AP	2.1			0	0.110125	0.104508	0.0310359	3.36731	1.7516	3.91761e-05	0.000807022	4.49861	UP
THAP4_AP_58391	THAP4	58391	AP	1			0	0.775283	0.86875	0.432457	2.00887	1.00638	2.21416e-21	1.63e-17	13.1496	UP
THAP4_AP_58392	THAP4	58392	AP	3			0	0.224717	0.13125	0.567542	0.23126	-2.11241	2.21416e-21	1.63e-17	-13.1496	DOWN
CDC25B_AP_58601	CDC25B	58601	AP	1			0	0.0504738	0.0402025	0.091785	0.438007	-1.19097	0.00054053	0.00628245	-3.68709	DOWN
MACROD2_AP_58716	MACROD2	58716	AP	1			0	0.0579573	0.052725	0.156751	0.336361	-1.57192	7.79963e-05	0.00137795	-4.20947	DOWN
SNX5_AT_58745	SNX5	58745	AT	1.7			0	0.132359	0.146325	0.0645025	2.26852	1.18175	3.0417e-07	1.69e-05	5.88395	UP
EPB41L1_AP_59264	EPB41L1	59264	AP	6			0	0.193863	0.206875	0.0717816	2.88201	1.52707	5.30099e-06	0.000170431	4.95706	UP
JPH2_AT_59458	JPH2	59458	AT	2			0	0.0729129	0.0844075	0.0385205	2.19124	1.13174	0.00156744	0.0140574	3.34028	UP
ZFP64_AP_59807	ZFP64	59807	AP	8			0	0.208556	0.213973	0.0617775	3.4636	1.79227	1.2787e-08	1.37e-06	6.59086	UP
ZFP64_AP_59808	ZFP64	59808	AP	7			0	0.216982	0.214627	0.07295	2.94212	1.55686	1.6846e-12	8.63e-10	8.67489	UP
GNAS_AP_59995	GNAS	59995	AP	4.1			0	0.676237	0.730664	0.221621	3.29691	1.72111	1.1858e-12	6.59e-10	8.62061	UP
GNAS_AP_59996	GNAS	59996	AP	1			0	0.254284	0.227994	0.588566	0.387373	-1.36821	6.26809e-08	4.76e-06	-6.03653	DOWN
GNAS_AP_59997	GNAS	59997	AP	2			0	0.0694795	0.0413417	0.189805	0.217811	-2.19885	6.14183e-06	0.000190151	-5.0177	DOWN
TCEA2_AP_60186	TCEA2	60186	AP	1			0	0.29623	0.356335	0.09868	3.61102	1.8524	2.39278e-06	8.75e-05	5.38034	UP
RUNX1_AP_60501	RUNX1	60501	AP	1.1			0	0.111507	0.115435	0.023885	4.83295	2.2729	5.62266e-05	0.00106948	4.44206	UP
COL18A1_AP_60874	COL18A1	60874	AP	1			0	0.227047	0.195672	0.03076	6.36124	2.66931	3.68669e-07	2e-05	5.95765	UP
DGCR6_AT_61029	DGCR6	61029	AT	3.3			0	0.145543	0.156653	0.0752875	2.08072	1.05709	4.55245e-08	3.69e-06	6.22874	UP
MED15_AP_61162	MED15	61162	AP	2			0	0.0685144	0.0571825	0.0206075	2.77484	1.4724	5.96821e-10	1.07e-07	7.18245	UP
GGT1_AP_61431	GGT1	61431	AP	3			0	0.330187	0.395431	0.185672	2.12973	1.09067	0.000412316	0.00509466	3.77652	UP
SMTN_AP_61810	SMTN	61810	AP	12			0	0.0555118	0.0397525	0.21841	0.182009	-2.45792	0.000371513	0.00469042	-3.85867	DOWN
LIMK2_AP_61833	LIMK2	61833	AP	1			0	0.124068	0.0934125	0.187567	0.498021	-1.00572	0.0010966	0.010672	-3.4656	DOWN
APOL2_ES_62014	APOL2	62014	ES	3	2.2	4	0	0.116449	0.115615	0.053845	2.14718	1.10244	0.000374088	0.00471588	3.72856	UP
TEF_AP_62422	TEF	62422	AP	1			0	0.0932505	0.0528718	0.312098	0.169408	-2.56143	9.14692e-13	6.05e-10	-9.51105	DOWN
CENPM_AP_62466	CENPM	62466	AP	6			0	0.0970404	0.084035	0.227303	0.369705	-1.43555	5.58718e-06	0.000176496	-4.95918	DOWN
TTLL12_AP_62573	TTLL12	62573	AP	12			0	0.0759508	0.0457475	0.158085	0.289385	-1.78894	1.59242e-06	6.35e-05	-5.41904	DOWN
PNPLA3_AT_62601	PNPLA3	62601	AT	11			0	0.162571	0.225848	0.0815378	2.76985	1.46981	9.25661e-06	0.000263002	4.83609	UP
SCO2_AD_62849	SCO2	62849	AD	3.2	3.1	4	0	0.0538937	0.04784	0.01171	4.0854	2.03048	2.31962e-05	0.000532835	4.70414	UP
CPT1B_AP_62867	CPT1B	62867	AP	4			0	0.0835827	0.105079	0.273531	0.38416	-1.38022	0.00120173	0.0114084	-3.41057	DOWN
FBLN2_ES_63511	FBLN2	63511	ES	11	1	12	0	0.16833	0.151915	0.593368	0.256022	-1.96566	2.05746e-19	9.34e-16	-12.2245	DOWN
SATB1_AP_63668	SATB1	63668	AP	1			0	0.0910534	0.0843225	0.0203775	4.13802	2.04894	2.19521e-05	0.000509356	4.73293	UP
GADL1_AT_63807	GADL1	63807	AT	15			0	0.0599522	0.0483925	0.269697	0.179433	-2.47849	0.000155325	0.00237206	-4.14873	DOWN
TRAK1_AT_64270	TRAK1	64270	AT	16.2			0	0.0610446	0.0594575	0.18618	0.319355	-1.64677	0.00305476	0.0234836	-3.13569	DOWN
ALS2CL_RI_64463	ALS2CL	64463	RI	18.2:18.3	18.1	18.4	0	0.274405	0.21833	0.0925718	2.35849	1.23787	5.68734e-06	0.00017874	4.98797	UP
ALS2CL_AA_64464	ALS2CL	64464	AA	18.3	18.1	18.4	0	0.259036	0.217537	0.0680711	3.19573	1.67615	2.88826e-05	0.000635357	4.65934	UP
MAP4_ES_64558	MAP4	64558	ES	20	18	21	0	0.0831113	0.0727974	0.195003	0.373315	-1.42153	0.000358855	0.00457058	-3.82209	DOWN
DAG1_ES_64886	DAG1	64886	ES	3:4	2.1	7	0	0.0502919	0.0765225	0.0148718	5.14548	2.36331	2.43144e-07	1.42e-05	6.07364	UP
HYAL3_AP_64984	HYAL3	64984	AP	2			0	0.137532	0.14945	0.0690128	2.16554	1.11473	0.00303708	0.0233874	3.07232	UP
HYAL1_AP_64992	HYAL1	64992	AP	4.1			0	0.0772065	0.0499475	0.405805	0.123083	-3.0223	2.11134e-12	1.02e-09	-9.40819	DOWN
MUSTN1_AP_65285	MUSTN1	65285	AP	2			0	0.0818693	0.067171	0.170324	0.394372	-1.34237	1.56985e-05	0.000393267	-4.72246	DOWN
SFMBT1_AP_65289	SFMBT1	65289	AP	2			0	0.082322	0.0515971	0.130897	0.39418	-1.34307	1.52582e-07	9.89e-06	-5.87058	DOWN
DNASE1L3_RI_65424	DNASE1L3	65424	RI	9.2	9.1	9.3	0	0.210933	0.205155	0.067485	3.04001	1.60408	6.46605e-05	0.00119069	4.35177	UP
BOC_AT_66194	BOC	66194	AT	6.2			0	0.164804	0.188045	0.0883175	2.12919	1.09031	1.43868e-06	5.87e-05	5.44324	UP
MYLK_AP_66479	MYLK	66479	AP	1			0	0.133174	0.221003	0.0365216	6.05128	2.59724	6.42808e-05	0.00118438	4.33523	UP
CCDC14_AP_66487	CCDC14	66487	AP	2.1			0	0.162603	0.105728	0.224683	0.470564	-1.08754	3.5514e-06	0.000121694	-5.13055	DOWN
MGLL_AP_66624	MGLL	66624	AP	4			0	0.0511465	0.0417184	0.0113125	3.68782	1.88277	8.99301e-07	4.03e-05	5.54198	UP
NPHP3_AT_66810	NPHP3	66810	AT	2			0	0.0605468	0.088975	0.0409825	2.17105	1.11839	0.00294747	0.0228819	3.10316	UP
PPP2R3A_AP_66892	PPP2R3A	66892	AP	3			0	0.163733	0.142335	0.390813	0.364202	-1.45719	0.000498547	0.00589588	-3.71608	DOWN
NCK1_AP_66941	NCK1	66941	AP	3			0	0.354427	0.267697	0.55021	0.486537	-1.03938	7.15195e-11	1.86e-08	-7.7417	DOWN
IL20RB_AP_66943	IL20RB	66943	AP	2			0	0.162052	0.214455	0.0826974	2.59325	1.37476	1.294e-05	0.00033942	4.82408	UP
PLSCR1_ES_67168	PLSCR1	67168	ES	3:4	1	5	0	0.180885	0.151538	0.3875	0.391067	-1.35451	3.06075e-08	2.76e-06	-6.39456	DOWN
RSRC1_AP_67421	RSRC1	67421	AP	1			0	0.0706789	0.073825	0.0311125	2.37284	1.24662	0.00569473	0.0375285	2.84389	UP
TTC14_RI_67734	TTC14	67734	RI	3.7	3.6	3.8	0	0.0618688	0.0650147	0.0281533	2.30931	1.20746	0.00537022	0.0358297	2.89624	UP
MASP1_AT_68074	MASP1	68074	AT	10			0	0.100145	0.0714211	0.20578	0.347075	-1.52668	0.00141736	0.0130348	-3.38738	DOWN
TRMT44_AP_68769	TRMT44	68769	AP	1			0	0.109955	0.0651175	0.282367	0.230613	-2.11646	3.25674e-08	2.84e-06	-6.34523	DOWN
CPEB2_ES_68798	CPEB2	68798	ES	6	5	7	0	0.236454	0.187006	0.415158	0.450445	-1.15058	4.78613e-10	8.89e-08	-7.24777	DOWN
C4orf19_AT_69000	C4orf19	69000	AT	6			0	0.476618	0.499935	0.224025	2.2316	1.15808	1.48774e-05	0.000375064	4.67412	UP
TBC1D1_ES_69017	TBC1D1	69017	ES	13:14	12	15	0	0.0834269	0.08263	0.215083	0.384178	-1.38015	0.0071091	0.0440772	-2.80765	DOWN
KLF3_AT_69020	KLF3	69020	AT	4.2			0	0.132126	0.135955	0.0658675	2.06407	1.04549	0.000791866	0.00838454	3.5538	UP
CORIN_AT_69182	CORIN	69182	AT	16.2			0	0.265463	0.27532	0.13277	2.07366	1.05218	0.00140451	0.0129464	3.31598	UP
HTN3_AT_69434	HTN3	69434	AT	7			0	0.0738775	0.0518692	0.414275	0.125205	-2.99764	5.69447e-06	0.00017874	-5.14906	DOWN
SLC4A4_AT_69463	SLC4A4	69463	AT	14.2			0	0.159252	0.105709	0.251685	0.420007	-1.25152	0.00118778	0.0113065	-3.38197	DOWN
NAAA_AP_69560	NAAA	69560	AP	2.1			0	0.140407	0.167057	0.0732075	2.28197	1.19028	1.01631e-06	4.47e-05	5.46947	UP
SEC31A_ES_69727	SEC31A	69727	ES	27	26.2	28	0	0.141928	0.12016	0.31804	0.377814	-1.40425	7.04908e-07	3.38e-05	-5.8133	DOWN
SEC31A_ES_69730	SEC31A	69730	ES	26.1:26.2:27	25.1	28	0	0.316502	0.268635	0.63162	0.425311	-1.23341	3.43103e-12	1.51e-09	-8.32352	DOWN
PLAC8_AP_69770	PLAC8	69770	AP	6			0	0.177937	0.193068	0.0862806	2.23767	1.162	0.00485619	0.0332378	2.96779	UP
ARHGAP24_AP_69813	ARHGAP24	69813	AP	4			0	0.21734	0.235125	0.087515	2.68668	1.42583	3.77781e-05	0.00078484	4.48765	UP
C4orf36_AP_69838	C4orf36	69838	AP	5.1			0	0.385332	0.433639	0.211378	2.05149	1.03667	1.14692e-06	4.91e-05	5.32884	UP
PDLIM5_AT_69970	PDLIM5	69970	AT	16			0	0.077756	0.07914	0.230033	0.344038	-1.53936	0.00437333	0.0306999	-2.98502	DOWN
TBCK_AP_70265	TBCK	70265	AP	3			0	0.0847937	0.080205	0.21084	0.380407	-1.39438	6.49694e-09	7.82e-07	-6.85531	DOWN
OTUD4_AP_70754	OTUD4	70754	AP	2			0	0.109307	0.07116	0.186123	0.382328	-1.38712	6.91173e-06	0.000208501	-4.93394	DOWN
RPS3A_ES_70823	RPS3A	70823	ES	2.1:2.2:3.1:3.2	1.3	4.1	0	0.272094	0.312872	0.09126	3.42836	1.77752	7.30426e-08	5.45e-06	6.37514	UP
RPS3A_ES_70824	RPS3A	70824	ES	1.4:2.2:3.1:3.2	1.3	4.1	0	0.364712	0.401745	0.17383	2.31114	1.2086	2.28466e-09	3.24e-07	7.24383	UP
FBXW7_AP_70848	FBXW7	70848	AP	4			0	0.11102	0.108353	0.243998	0.444072	-1.17113	0.00633878	0.0404971	-2.84598	DOWN
PALLD_AP_71123	PALLD	71123	AP	3			0	0.425303	0.481762	0.187748	2.56601	1.35953	1.44056e-07	9.45e-06	5.78417	UP
EXOC3_RI_71441	EXOC3	71441	RI	10.2	10.1	10.3	0	0.0980317	0.0835375	0.029425	2.839	1.50538	8.92499e-05	0.00152749	4.27329	UP
EXOC3_AD_71442	EXOC3	71442	AD	9.2	9.1	1.1	0	0.142182	0.13844	0.0607375	2.27932	1.1886	3.63377e-05	0.000760889	4.55702	UP
ZDHHC11_AT_71448	ZDHHC11	71448	AT	5.2			0	0.307629	0.355576	0.160803	2.21126	1.14487	4.04214e-05	0.000827843	4.51992	UP
EGFLAM_AP_71836	EGFLAM	71836	AP	1			0	0.523394	0.52077	0.177392	2.93571	1.55371	1.87997e-05	0.000451412	4.66834	UP
CCL28_AP_71944	CCL28	71944	AP	1			0	0.20817	0.198189	0.567549	0.349202	-1.51787	8.88165e-05	0.00152224	-4.17866	DOWN
IL31RA_AT_72061	IL31RA	72061	AT	14.2			0	0.165127	0.186646	0.0915361	2.03904	1.02789	0.000185933	0.00274896	3.96918	UP
RNF180_AT_72195	RNF180	72195	AT	5.2			0	0.442684	0.440633	0.188375	2.33913	1.22597	1.18409e-07	8.06e-06	5.94574	UP
ERBB2IP_ES_72261	ERBB2IP	72261	ES	22	21	24.1	0	0.0795857	0.0646775	0.175593	0.368339	-1.4409	7.8827e-07	3.65e-05	-5.48624	DOWN
ERBB2IP_ES_72263	ERBB2IP	72263	ES	22:24.1:24.2:24.3	21	25	0	0.249087	0.185042	0.533615	0.346772	-1.52794	4.19033e-09	5.43e-07	-6.66348	DOWN
COX7C_RI_72714	COX7C	72714	RI	2.2:2.3	2.1	2.4	0	0.512835	0.440154	0.215517	2.04232	1.03021	6.98958e-05	0.00126654	4.28206	UP
TMEM161B_AD_72733	TMEM161B	72733	AD	11.5:11.6	11.4	12.1	0	0.295359	0.311053	0.142639	2.18069	1.12479	0.000157503	0.00240071	4.07658	UP
NREP_AP_72971	NREP	72971	AP	2			0	0.0698817	0.084	0.018275	4.59644	2.20052	0.000176863	0.00264254	4.00129	UP
ACSL6_AT_73248	ACSL6	73248	AT	39			0	0.189377	0.203905	0.0692975	2.94246	1.55702	0.00138501	0.0128004	3.35684	UP
SCGB3A2_AP_73965	SCGB3A2	73965	AP	2			0	0.0727209	0.0409351	0.469189	0.0872466	-3.51876	7.02655e-06	0.000210964	-5.45888	DOWN
SYNPO_AT_74103	SYNPO	74103	AT	5.2			0	0.149054	0.15015	0.340625	0.440807	-1.18178	0.000836483	0.00874551	-3.571	DOWN
TNIP1_AP_74126	TNIP1	74126	AP	2			0	0.360472	0.347527	0.16141	2.15307	1.1064	1.03676e-05	0.00028662	4.76474	UP
SGCD_AT_74304	SGCD	74304	AT	12.2			0	0.255552	0.240242	0.09198	2.6119	1.3851	4.60546e-07	2.39e-05	5.59095	UP
SIMC1_AT_74636	SIMC1	74636	AT	14.3			0	0.0601431	0.02202	0.208605	0.105558	-3.24389	1.76213e-15	2.55e-12	-11.9891	DOWN
UIMC1_AD_74691	UIMC1	74691	AD	6.2	6.1	7.1	0	0.0810152	0.0745775	0.02317	3.21871	1.68648	0.00114361	0.0110171	3.45425	UP
UIMC1_ES_74692	UIMC1	74692	ES	6.1:6.2:7.1:7.2	5	8	0	0.443477	0.376727	0.174661	2.15691	1.10897	0.00264164	0.0210501	3.13575	UP
GRK6_AT_74762	GRK6	74762	AT	13.2			0	0.0524409	0.05278	0.0214525	2.46032	1.29885	9.83245e-06	0.000275664	4.92692	UP
ADAMTS2_AT_74891	ADAMTS2	74891	AT	11			0	0.201815	0.16519	0.380395	0.434259	-1.20337	2.27929e-10	4.86e-08	-7.63993	DOWN
SLC22A23_ES_75197	SLC22A23	75197	ES	12	11	13	0	0.0846115	0.091545	0.027475	3.33194	1.73636	1.16438e-05	0.000312944	4.87038	UP
CDYL_AP_75231	CDYL	75231	AP	4			0	0.0852335	0.0825525	0.186213	0.443324	-1.17357	2.55441e-11	7.88e-09	-7.94826	DOWN
ZNF76_RI_75899	ZNF76	75899	RI	12.4	12.3	12.5	0	0.10664	0.0772625	0.038035	2.03135	1.02244	1.69761e-05	0.000417846	4.64694	UP
RNF8_ES_76015	RNF8	76015	ES	2	1	3	0	0.0505289	0.056415	0.0276725	2.03867	1.02763	1.44675e-05	0.000367647	4.63853	UP
CLIC5_AT_76411	CLIC5	76411	AT	7			0	0.323213	0.277153	0.115185	2.40615	1.26673	4.65798e-05	0.000925334	4.43876	UP
SENP6_ES_76798	SENP6	76798	ES	7	6	9	0	0.0750797	0.0733162	0.150918	0.485801	-1.04156	0.000488275	0.0058097	-3.74594	DOWN
ATG5_AP_77115	ATG5	77115	AP	2			0	0.0964325	0.104985	0.0512875	2.04699	1.0335	7.9079e-07	3.65e-05	5.47879	UP
GOPC_ES_77347	GOPC	77347	ES	3	2.1	5.1	0	0.0553348	0.049155	0.12847	0.382619	-1.38602	0.0032984	0.0249217	-3.10672	DOWN
CEP85L_AT_77352	CEP85L	77352	AT	10.2			0	0.174824	0.185335	0.0781725	2.37085	1.2454	5.26972e-05	0.0010145	4.32385	UP
LRP11_AP_78119	LRP11	78119	AP	1			0	0.221903	0.114635	0.372008	0.308152	-1.69828	1.25028e-10	2.99e-08	-7.98455	DOWN
IYD_AT_78139	IYD	78139	AT	7			0	0.170402	0.171247	0.347583	0.492682	-1.02127	2.42785e-07	1.42e-05	-5.67379	DOWN
AGPAT4_ES_78371	AGPAT4	78371	ES	4	3.1	5.1	0	0.134361	0.124997	0.0524207	2.3845	1.25369	0.00207419	0.0175745	3.23383	UP
RNF216_AA_78674	RNF216	78674	AA	6.1	5.2	6.2	0	0.0677461	0.0511375	0.015925	3.21115	1.68309	0.000685197	0.00749311	3.63828	UP
HDAC9_AT_78890	HDAC9	78890	AT	30			0	0.148792	0.132245	0.27044	0.488999	-1.0321	3.86421e-07	2.07e-05	-5.78877	DOWN
AQP1_AP_79157	AQP1	79157	AP	1			0	0.175427	0.176042	0.0759975	2.31642	1.2119	0.000123366	0.00197119	4.08496	UP
ELMO1_AP_79266	ELMO1	79266	AP	1.1			0	0.0661893	0.06819	0.182751	0.37313	-1.42225	0.000348879	0.00446664	-3.81566	DOWN
GTF2IRD2_AT_80091	GTF2IRD2	80091	AT	17			0	0.225499	0.20308	0.479005	0.423962	-1.23799	3.67198e-16	8.33e-13	-10.3146	DOWN
ZP3_AP_80170	ZP3	80170	AP	2.1			0	0.0558103	0.0640923	0.01044	6.13911	2.61803	0.00413303	0.0295622	3.03999	UP
ARPC1B_ES_80609	ARPC1B	80609	ES	8	7	9	0	0.0733679	0.057555	0.138373	0.415942	-1.26554	4.91987e-11	1.38e-08	-7.95491	DOWN
ZNF655_ES_80685	ZNF655	80685	ES	4:5.3:6.1:6.2	3.2	7	0	0.292838	0.3209	0.137226	2.33847	1.22557	3.68794e-05	0.000770199	4.52775	UP
ZNF655_ES_80689	ZNF655	80689	ES	4:5.2:5.3	3.2	7	0	0.298524	0.301288	0.129997	2.31765	1.21266	0.00022874	0.00323422	3.94124	UP
MCM7_AP_80880	MCM7	80880	AP	2			0	0.143971	0.12678	0.274033	0.462646	-1.11202	1.26557e-07	8.54e-06	-6.0082	DOWN
LAMB4_AT_81393	LAMB4	81393	AT	36			0	0.117289	0.0859025	0.38803	0.221381	-2.1754	3.06027e-08	2.76e-06	-6.58537	DOWN
TMEM168_ES_81458	TMEM168	81458	ES	2	1	3	0	0.0954154	0.110679	0.0452769	2.44449	1.28953	1.75017e-05	0.000428636	4.67845	UP
AHCYL2_AP_81744	AHCYL2	81744	AP	3			0	0.19603	0.118818	0.289536	0.410372	-1.28499	0.000430512	0.00528001	-3.72162	DOWN
CALD1_ES_81862	CALD1	81862	ES	8.3:9	8.2	1	0	0.0890925	0.0638625	0.231192	0.276231	-1.85605	5.84514e-07	2.94e-05	-5.81012	DOWN
FASTK_RI_82335	FASTK	82335	RI	5.4	5.3	5.5	0	0.073772	0.0542825	0.0245325	2.21268	1.14579	0.000265051	0.00362165	3.9146	UP
SMARCD3_RI_82363	SMARCD3	82363	RI	11.2	11.1	11.3	0	0.245447	0.169182	0.077165	2.19247	1.13256	3.91727e-06	0.000132417	5.05071	UP
PRKAG2_AP_82384	PRKAG2	82384	AP	7.1			0	0.375695	0.498211	0.220012	2.26446	1.17917	1.39805e-07	9.23e-06	5.954	UP
ERICH1_AT_82554	ERICH1	82554	AT	7			0	0.0753238	0.05527	0.110698	0.499289	-1.00205	0.00168283	0.0148331	-3.28316	DOWN
ANGPT2_AT_82577	ANGPT2	82577	AT	8.2			0	0.0666482	0.051895	0.11653	0.445336	-1.16703	4.45072e-06	0.000147884	-5.1096	DOWN
LONRF1_AP_82749	LONRF1	82749	AP	2			0	0.0986121	0.0586088	0.130364	0.449578	-1.15336	0.000790192	0.00837239	-3.53941	DOWN
BMP1_ES_82988	BMP1	82988	ES	17.1:17.2	16	18.1	0	0.126144	0.114108	0.228686	0.49897	-1.00298	0.000128644	0.00204013	-4.23937	DOWN
CCAR2_AP_83035	CCAR2	83035	AP	2			0	0.149022	0.148275	0.06048	2.45164	1.29375	6.9298e-11	1.83e-08	7.9167	UP
RHOBTB2_AP_83056	RHOBTB2	83056	AP	1			0	0.0994255	0.147389	0.0189733	7.76823	2.95759	7.18135e-05	0.00129464	4.39731	UP
TNFRSF10C_AT_83065	TNFRSF10C	83065	AT	4.3			0	0.293418	0.35417	0.0338846	10.4522	3.38574	3.8754e-08	3.25e-06	6.74223	UP
DOCK5_AT_83104	DOCK5	83104	AT	4			0	0.0696198	0.0731775	0.035665	2.0518	1.03689	0.000626397	0.00702844	3.6154	UP
NRG1_AP_83308	NRG1	83308	AP	9			0	0.0555311	0.0437436	0.00539211	8.11253	3.02015	0.00578898	0.0379697	2.90228	UP
FGFR1_AP_83408	FGFR1	83408	AP	2			0	0.0504261	0.0389216	0.120489	0.323031	-1.63026	0.0017194	0.0150875	-3.32404	DOWN
TACC1_AP_83437	TACC1	83437	AP	1			0	0.118742	0.0929875	0.335841	0.27688	-1.85267	4.37693e-06	0.000145737	-5.19401	DOWN
PDE7A_AP_83988	PDE7A	83988	AP	2			0	0.0942202	0.06555	0.267533	0.245017	-2.02905	0.000334636	0.00432132	-3.91294	DOWN
SULF1_AP_84104	SULF1	84104	AP	1			0	0.297944	0.357531	0.147718	2.42036	1.27522	1.78898e-07	1.12e-05	5.93219	UP
TCEB1_AP_84198	TCEB1	84198	AP	2			0	0.0656125	0.074615	0.0369	2.02209	1.01584	1.66514e-05	0.000411813	4.65694	UP
DECR1_ES_84407	DECR1	84407	ES	4.1:4.2:5.1	1	5.2	0	0.127415	0.130558	0.0375212	3.47957	1.79891	0.000679263	0.00744797	3.66527	UP
DECR1_ES_84409	DECR1	84409	ES	2:3:4.1:4.2	1	5.2	0	0.252903	0.273258	0.102741	2.65968	1.41125	9.78451e-06	0.000274806	4.80018	UP
ATAD2_AP_85053	ATAD2	85053	AP	1			0	0.0756183	0.0341225	0.104756	0.325732	-1.61824	0.000775985	0.00825491	-3.59747	DOWN
TRIB1_AD_85131	TRIB1	85131	AD	3.2	3.1	4	0	0.0856545	0.0658875	0.28774	0.228983	-2.12669	1.34653e-10	3.17e-08	-7.69395	DOWN
PTK2_AP_85291	PTK2	85291	AP	30			0	0.37018	0.377065	0.173228	2.1767	1.12215	1.03954e-05	0.00028689	4.75202	UP
TOP1MT_ES_85418	TOP1MT	85418	ES	4	3	5	0	0.0802381	0.0699075	0.143549	0.486995	-1.03802	0.000109485	0.00180277	-4.17912	DOWN
ADCK5_RI_85593	ADCK5	85593	RI	6.2	6.1	6.3	0	0.0808788	0.0734825	0.0315711	2.32753	1.2188	0.000250855	0.00348117	3.88044	UP
ZNF250_AT_85675	ZNF250	85675	AT	7.2			0	0.0991187	0.140568	0.064395	2.18289	1.12624	0.000393299	0.00491469	3.74067	UP
IL11RA_AP_86206	IL11RA	86206	AP	3			0	0.119278	0.0461452	0.302385	0.152604	-2.71213	2.47926e-11	7.72e-09	-8.59074	DOWN
TPM2_AA_86277	TPM2	86277	AA	11.1	9	11.2	0	0.0990946	0.07499	0.350967	0.213667	-2.22657	1.31008e-05	0.000342118	-4.89888	DOWN
TMEM8B_AP_86317	TMEM8B	86317	AP	1			0	0.114895	0.0874359	0.0380775	2.29626	1.19929	0.00565747	0.0373384	2.90427	UP
GNE_AP_86337	GNE	86337	AP	1			0	0.198799	0.161942	0.574772	0.281749	-1.82752	7.63233e-08	5.61e-06	-6.01119	DOWN
CNTNAP3B_AT_86483	CNTNAP3B	86483	AT	8			0	0.117957	0.154625	0.05749	2.6896	1.42739	1.89997e-06	7.34e-05	5.39265	UP
PCSK5_AT_86633	PCSK5	86633	AT	38			0	0.117277	0.12908	0.277665	0.464877	-1.10508	2.19436e-05	0.000509356	-4.57767	DOWN
RASEF_AT_86677	RASEF	86677	AT	18			0	0.123278	0.0749725	0.289573	0.258908	-1.94949	9.88274e-13	6.09e-10	-9.04845	DOWN
FRMD3_AT_86682	FRMD3	86682	AT	17			0	0.140843	0.120155	0.300155	0.40031	-1.32081	0.00336264	0.0252625	-3.06033	DOWN
NXNL2_AT_86787	NXNL2	86787	AT	2			0	0.200602	0.277643	0.109156	2.54356	1.34685	0.000254973	0.0035214	3.89307	UP
SEMA4D_AP_86802	SEMA4D	86802	AP	1			0	0.0665641	0.071825	0.167178	0.429633	-1.21882	7.82824e-08	5.7e-06	-6.00239	DOWN
NOL8_ES_86857	NOL8	86857	ES	6.1:6.2:6.3	5	7	0	0.0768096	0.055805	0.0255225	2.1865	1.12862	0.00156016	0.0140234	3.33053	UP
TMEFF1_AP_87084	TMEFF1	87084	AP	2			0	0.0704807	0.0730486	0.0145	5.03784	2.3328	1.19538e-06	5.06e-05	5.58383	UP
TNC_ES_87343	TNC	87343	ES	12:13:15:16:18	11	19	0	0.525345	0.52026	0.21375	2.43396	1.28331	6.93156e-07	3.35e-05	5.45734	UP
TNC_ES_87345	TNC	87345	ES	12:13:14:15:16:17	11	19	0	0.246649	0.201234	0.0664071	3.03031	1.59947	0.00466179	0.0322408	2.9535	UP
TNC_ES_87351	TNC	87351	ES	12:13:14:15:16:18:19	11	2	0	0.586115	0.614468	0.152537	4.0283	2.01017	3.83885e-13	3.13e-10	8.93869	UP
TNC_ES_87352	TNC	87352	ES	12:13:15:16:18:19	11	2	0	0.298457	0.293447	0.039625	7.40562	2.88862	8.1992e-09	9.44e-07	7.06787	UP
TNC_ES_87354	TNC	87354	ES	12:13:14:15:16:17:19	11	2	0	0.103983	0.0807795	0.0173769	4.64866	2.21682	0.00424894	0.0300998	2.98221	UP
TNC_ES_87357	TNC	87357	ES	12:13:14:15:16:19	11	2	0	0.784277	0.824778	0.357945	2.3042	1.20427	2.98528e-14	3.16e-11	9.33542	UP
TNC_ES_87358	TNC	87358	ES	12:13:15:16:19	11	2	0	0.532156	0.555822	0.139733	3.97776	1.99196	8.62429e-12	3.3e-09	8.29052	UP
TNC_ES_87359	TNC	87359	ES	16:19	11	2	0	0.121822	0.118013	0.0405205	2.91243	1.54222	0.00140411	0.0129464	3.37912	UP
PHF19_AP_87400	PHF19	87400	AP	7			0	0.0529219	0.06432	0.16509	0.389606	-1.35991	0.000968147	0.00971051	-3.50891	DOWN
GSN_AP_87422	GSN	87422	AP	14			0	0.108076	0.0856925	0.254937	0.336131	-1.5729	4.1352e-12	1.71e-09	-8.54091	DOWN
DENND1A_AT_87515	DENND1A	87515	AT	22			0	0.235074	0.250943	0.1251	2.00594	1.00428	1.39134e-05	0.000356131	4.75061	UP
CERCAM_RI_87747	CERCAM	87747	RI	3.2	3.1	3.3	0	0.167933	0.088555	0.194378	0.455583	-1.13422	0.00514518	0.0347442	-2.94995	DOWN
FAM73B_AA_87819	FAM73B	87819	AA	15.1	14	15.2	0	0.11445	0.107756	0.0528275	2.03978	1.02841	5.99853e-05	0.00112624	4.31973	UP
CRAT_AT_87824	CRAT	87824	AT	4.2			0	0.0634151	0.07056	0.02871	2.45768	1.2973	5.68025e-06	0.00017874	5.10395	UP
PPAPDC3_AT_87930	PPAPDC3	87930	AT	2			0	0.0829725	0.09847	0.0333368	2.95379	1.56257	0.00467464	0.0323085	2.97027	UP
C9orf9_AP_87993	C9orf9	87993	AP	1			0	0.490442	0.515068	0.25682	2.00556	1.004	7.90224e-07	3.65e-05	5.48097	UP
ADAMTSL2_AP_88071	ADAMTSL2	88071	AP	2			0	0.0941498	0.13	0.0425725	3.05361	1.61052	2.38526e-06	8.75e-05	5.17621	UP
EGFL7_AP_88188	EGFL7	88188	AP	4			0	0.339731	0.426331	0.164935	2.58484	1.37008	4.95188e-07	2.54e-05	5.64218	UP
EXD3_AT_88297	EXD3	88297	AT	12			0	0.0988571	0.0599775	0.13594	0.441206	-1.18048	0.000453581	0.00550288	-3.73275	DOWN
MID1_AP_88463	MID1	88463	AP	1			0	0.100289	0.08106	0.316905	0.255786	-1.96699	1.65897e-10	3.76e-08	-7.40992	DOWN
MID1_AP_88464	MID1	88464	AP	4			0	0.141005	0.152798	0.037865	4.03532	2.01268	4.24712e-05	0.000856781	4.56293	UP
ASB11_AT_88552	ASB11	88552	AT	10			0	0.0812241	0.0754425	0.234233	0.322084	-1.63449	6.29036e-06	0.000193056	-4.91774	DOWN
SH3KBP1_AP_88643	SH3KBP1	88643	AP	10			0	0.308077	0.318621	0.114864	2.7739	1.47191	4.03168e-05	0.000826235	4.45049	UP
KRBOX4_AT_88888	KRBOX4	88888	AT	7			0	0.144158	0.15483	0.0699725	2.21273	1.14583	1.22387e-10	2.97e-08	7.60117	UP
RBM3_RI_88998	RBM3	88998	RI	3.2	3.1	3.3	0	0.0554558	0.040595	0.020195	2.01015	1.0073	0.00340328	0.0254905	3.02996	UP
IQSEC2_AP_89209	IQSEC2	89209	AP	1			0	0.106504	0.109723	0.245792	0.446403	-1.16358	7.58869e-09	8.8e-07	-6.65206	DOWN
KIF4A_AT_89372	KIF4A	89372	AT	29			0	0.115446	0.09272	0.265058	0.349811	-1.51535	2.80736e-07	1.6e-05	-6.06803	DOWN
PHKA1_ES_89508	PHKA1	89508	ES	28	27	3	0	0.102195	0.0841737	0.245	0.343566	-1.54134	0.00229845	0.019023	-3.22334	DOWN
MORF4L2_AA_89770	MORF4L2	89770	AA	6.1	3.2	6.2	1	0.149299	0.126821	0.0416974	3.04145	1.60476	0.000118706	0.00191601	4.18144	UP
TBC1D8B_AT_89808	TBC1D8B	89808	AT	22			0	0.078374	0.055435	0.114037	0.486112	-1.04064	1.39672e-05	0.000357221	-4.76343	DOWN
COL4A6_AT_89859	COL4A6	89859	AT	52			0	0.105823	0.0792795	0.188598	0.420363	-1.25029	0.00820352	0.0488261	-2.71643	DOWN
COL4A5_ES_89863	COL4A5	89863	ES	42:43	41	44	0	0.122431	0.107818	0.415421	0.25954	-1.94597	2.77443e-05	0.000617155	-4.91337	DOWN
FAM122C_AP_90160	FAM122C	90160	AP	1			0	0.61272	0.729264	0.3632	2.00789	1.00568	1.14016e-14	1.34e-11	10.0103	UP
FAM122C_AP_90161	FAM122C	90161	AP	3.1			0	0.38728	0.270736	0.6368	0.425151	-1.23395	1.14016e-14	1.34e-11	-10.0103	DOWN
IKBKG_AP_90649	IKBKG	90649	AP	1.1			0	0.0892877	0.148372	0.0324525	4.57199	2.19282	0.000441333	0.00537853	3.81888	UP
C12orf36_AT_92957	C12orf36	92957	AT	3.3			0	0.0740397	0.0510784	0.103125	0.495305	-1.01361	0.0023025	0.0190515	-3.19753	DOWN
CCT3_ME_99558	CCT3	99558	ME	2|3	1	4	0	0.0809677	0.0952	0.04488	2.12121	1.08489	0.000163382	0.00247724	3.97859	UP
PKM_ME_203434	PKM	203434	ME	12|13	11	14	0	0.0639988	0.0507625	0.166205	0.305421	-1.71113	0.0050152	0.0340693	-2.9714	DOWN

## Sheet: S3_2_TSCC
Supplementary Table S3_2. The cancer-assciated AS events in Tongue Squamous Cell Carcinoma.
Symbol	Splice_Type	Exons	From_exon	To_exon	Change	Percent_with_PSI	Average_PSI	Tumor_average	Normal_average	Fold change (FC)	adj_P_value
AGPAT4	ES	4	3.1	5.1	UP	0.866667	0.163518	0.219105	0.0523452	4.18577	0.0444026
BCAM	AT	13.2			UP	1	0.220937	0.259679	0.143454	1.81019	0.0205415
BCAR3	AP	8			DOWN	0.866667	0.332946	0.133029	0.732781	0.18154	0.0211102
BCAR3	AP	4			UP	0.866667	0.57692	0.79951	0.131739	6.06889	0.00798986
C4orf36	AP	5.1			UP	0.8	0.331942	0.471469	0.0528883	8.91443	0.00890225
CALD1	ES	8.3:9	8.2	1	DOWN	1	0.302047	0.174206	0.557729	0.312349	0.0121659
CCSER2	AP	1			UP	0.866667	0.513693	0.676766	0.187548	3.60849	0.02195
CCSER2	AP	5			DOWN	0.866667	0.486307	0.323234	0.812452	0.39785	0.02195
CRIP1	AT	8			UP	1	0.0818565	0.114738	0.0160936	7.12942	0.00258477
CXCL12	AT	5.2			UP	1	0.231202	0.277123	0.139361	1.98853	0.0118333
DDAH1	AP	1			UP	0.8	0.338053	0.488475	0.0372096	13.1277	0.00243695
DENND1A	AT	22			UP	1	0.219245	0.278897	0.0999421	2.79059	0.00658366
DGCR6	AT	3.3			UP	1	0.125322	0.168921	0.0381233	4.43091	0.00376428
DMKN	AD	20.2	2.1	21	UP	0.933333	0.149615	0.136108	0.176628	0.770591	0.00722002
DMKN	AD	20.2	2.1	22	UP	0.933333	0.149615	0.136108	0.176628	0.770591	0.00722002
EGFLAM	AP	1			UP	1	0.298945	0.443291	0.0102535	43.2331	0.00851949
EIF4G3	ES	10	9	12	DOWN	0.866667	0.226345	0.0702682	0.538498	0.130489	0.0111079
ENO3	AT	9.2			UP	1	0.102193	0.142289	0.0219996	6.4678	0.00445551
ERICH1	AT	7			DOWN	1	0.130012	0.101041	0.187955	0.537581	0.00910705
EXOC3	AD	9.2	9.1	1.1	UP	1	0.106973	0.124793	0.0713324	1.74946	0.00450335
FBLN2	ES	11	1	12	DOWN	0.933333	0.427067	0.260325	0.76055	0.342285	9.83e-05
FMO5	AT	11			UP	1	0.358956	0.476025	0.124819	3.81372	0.00252167
GCHFR	AP	3.1			DOWN	1	0.393901	0.301909	0.577886	0.522437	0.0121126
GGT1	AP	3			UP	1	0.143499	0.202371	0.0257538	7.85791	0.0216917
HDAC4	AT	19.2			UP	1	0.129032	0.161869	0.0633586	2.55481	0.0216594
HYPK	AP	2.1			DOWN	1	0.432694	0.340173	0.617735	0.550678	0.00891738
IL31RA	AT	14.2			UP	0.933333	0.147615	0.203895	0.0350541	5.81658	0.0110316
ISCU	ES	2	1	3	UP	1	0.0615205	0.0835301	0.0175012	4.77282	0.000306
KSR1	AP	23			DOWN	0.933333	0.50181	0.312347	0.880736	0.354643	0.000889
LIMA1	AP	1			DOWN	1	0.154854	0.0346189	0.395324	0.087571	0.0409605
LIMS1	AP	6			DOWN	1	0.237836	0.119067	0.475375	0.25047	0.0385522
MAP4	ES	20	18	21	DOWN	0.933333	0.782299	0.990409	0.366078	2.70546	0.0140571
MASP1	AT	10			DOWN	1	0.182786	0.0783394	0.391679	0.200009	0.0413625
MBP	AT	14.2			DOWN	1	0.310835	0.132496	0.667514	0.198492	0.00345825
MIB2	AP	3.1			UP	1	0.172178	0.223481	0.0695732	3.21217	0.0220291
MUSTN1	AP	2			DOWN	1	0.184027	0.0948297	0.362422	0.261655	0.00290071
NTF4	AT	7			UP	0.933333	0.150523	0.188522	0.0745242	2.52967	0.0493578
NTM	AP	1			DOWN	0.933333	0.336451	0.132199	0.744954	0.177459	0.00828293
PALLD	AP	3			UP	0.866667	0.311871	0.389482	0.15665	2.48632	0.0328978
PDLIM5	AT	16			DOWN	1	0.374674	0.183915	0.756191	0.243212	0.0158797
PHKA1	ES	28	27	3	DOWN	0.933333	0.397188	0.164858	0.861849	0.191284	8.61e-05
PIGQ	AT	6.4			UP	1	0.0839616	0.114118	0.0236488	4.82553	0.000181
PNKD	AP	4			UP	1	0.0879273	0.121298	0.021186	5.72538	0.0121042
PNKD	AT	13			UP	1	0.141694	0.203471	0.01814	11.2167	0.000135
PPP1R1A	AT	8			UP	1	0.127387	0.177682	0.026798	6.63042	0.0376341
PPP2R3A	AP	3			DOWN	0.933333	0.608118	0.415277	0.993799	0.417868	0.000245
PRSS27	AT	5.2			UP	1	0.0548183	0.0667692	0.0309166	2.15966	0.0409044
PXN	AP	10			DOWN	1	0.372626	0.278692	0.560494	0.497226	0.0170292
RAMP1	AP	1			UP	0.933333	0.147858	0.207254	0.029065	7.13071	0.0143811
RNF115	ES	3	2	4	DOWN	0.933333	0.443988	0.222984	0.885996	0.251676	0.0115011
RPS24	ES	5.1:5.2	4	6	DOWN	1	0.226647	0.0766646	0.526611	0.145581	0.00758828
RPS24	AA	5.1	4	5.2	DOWN	1	0.15066	0.0944682	0.263045	0.359133	0.00412878
RTN4	AP	7			DOWN	1	0.468869	0.285618	0.835372	0.341905	0.00825325
SAMD4A	ES	13	12	14	DOWN	0.933333	0.353602	0.156258	0.748289	0.20882	0.00105188
SCO2	AD	3.2	3.1	4	UP	1	0.195263	0.256116	0.073557	3.48187	0.0496534
SH3KBP1	AP	10			UP	0.933333	0.158643	0.219192	0.0375459	5.83797	0.0436622
SIAH1	AP	7			UP	1	0.154272	0.21387	0.035075	6.09751	0.000114
SIMC1	AT	14.3			DOWN	1	0.466892	0.331409	0.737858	0.44915	0.0179723
ST3GAL3	ES	12	9	13	UP	0.866667	0.080847	0.120316	0.00190912	63.0217	0.0267846
SYNPO	AT	5.2			DOWN	1	0.416094	0.257066	0.73415	0.350155	0.0154559
SYT8	AP	4			UP	0.8	0.3093	0.421788	0.084325	5.00193	0.0124529
TACC1	AP	1			DOWN	1	0.446573	0.272313	0.795092	0.342492	0.00551064
TBC1D1	ES	0.551389	12	15	DOWN	0.933333	0.345165	0.123588	0.788319	0.156774	0.0212469
TCEA2	AP	1			UP	1	0.181587	0.262263	0.020236	12.9602	0.000514
TMEM182	AP	3			DOWN	1	0.662803	0.497635	0.99314	0.501072	0.000694
TPM1	AT	13.2			DOWN	1	0.411802	0.175783	0.88384	0.198886	7.73e-08
TPM3	AP	1			DOWN	1	0.429867	0.252608	0.784385	0.322046	0.0153592
TPM3	AT	13			DOWN	1	0.403417	0.179971	0.850308	0.211654	0.000203
TRAK1	AT	16.2			DOWN	1	0.221688	0.0880244	0.489015	0.180003	0.0245799
ZDHHC11	AT	5.2			UP	1	0.34286	0.47016	0.08826	5.32699	0.00053
ZNF106	AP	4.1			DOWN	0.8	0.647282	0.569037	0.803773	0.707957	0.0468562
ZNF83	AT	10.4			DOWN	1	0.913532	0.882384	0.975829	0.90424	0.0065569
ANKRD65	ES	2	1.4	3	DOWN	0.866667	0.327037	0.298255	0.384602	0.77549	0.0286359
FHAD1	AT	15.2			UP	0.666667	0.44288	0.66432	0	NA	0.00105659
ARHGEF7	AP	5			UP	1	0.12228	0.168237	0.0303675	5.54003	0.0328105
CHTF18	RI	3.3	3.2	3.4	UP	0.866667	0.0818313	0.122747	0	NA	0.000691225
VAMP2	RI	5.2	5.1	5.3	UP	1	0.295664	0.338125	0.210742	1.60445	0.040992
COASY	AD	1.2:1.3	1.1	1.5	UP	0.866667	0.110811	0.166216	0	NA	0.00400853
PODNL1	AP	2			UP	0.933333	0.095884	0.143826	0	NA	0.00779301
TRABD2A	AT	5			UP	1	0.0648181	0.0972271	0	NA	0.0083468
IL1R2	AP	2			UP	0.866667	0.11525	0.167121	0.0115075	14.5228	0.00193065
ZFP64	AP	8			UP	0.8	0.084634	0.126951	0	NA	0.00979007
ZFP64	AP	7			UP	0.8	0.146187	0.21928	0	NA	0.0015168
HYAL3	AP	2			UP	0.866667	0.0891313	0.133697	0	NA	0.0198277
PLAC8	AP	6			UP	0.8	0.08793	0.131895	0	NA	0.0331471
RPS3A	ES	1.4:2.2:3.1:3.2	1.3	4.1	UP	1	0.187715	0.273178	0.0167887	16.2715	0.00141797
COX7C	RI	2.2:2.3	2.1	2.4	UP	1	0.568327	0.680664	0.343653	1.98067	0.000933886
UIMC1	ES	6.1:6.2:7.1:7.2	5	8	UP	0.8	0.178444	0.267666	0	NA	0.0272299
SLC22A23	ES	12	11	13	UP	0.933333	0.0565612	0.0848418	0	NA	0.000312284
GSN	AP	14			DOWN	1	0.281898	0.210114	0.425466	0.493844	0.00165455
CERCAM	RI	3.2	3.1	3.3	DOWN	1	0.394512	0.161039	0.861458	0.186938	0.00383641

## Sheet: S3_3_HNSC&CRC
Supplementary Table S3_3. The cancer-assciated AS events identified in HNSC and CRC.
Symbol	Splice_Type	Exons	From_exon	To_exon	HNSC					CRC
					Tumor_average	Normal_average	Fold change (FC)	Log2FC	Change	Tumor_average	Normal_average	Fold change (FC)	Log2FC	Change
SYTL1	AP	2.1			0.069225	0.0333675	2.07462	1.05285	UP	0.213533	0.074476	2.86714	1.51961	UP
ECHDC2	ES	3:5.1:6.1	2.1	6.2	0.10297	0.03307	3.11369	1.63862	UP	0.135639	0.0672471	2.01703	1.01223	UP
INADL	AT	40.2			0.239918	0.110573	2.16978	1.11755	UP	0.123718	0.0543039	2.27826	1.18793	UP
FAM72A	AT	2			0.135623	0.282403	0.480245	-1.05816	DOWN	0.0863348	0.214333	0.402806	-1.31184	DOWN
ZNF670	AT	11			0.159527	0.060035	2.65724	1.40993	UP	0.246688	0.0990765	2.48987	1.31607	UP
CXCL12	AT	5.2			0.332865	0.138295	2.40692	1.26719	UP	0.457155	0.151367	3.02018	1.59464	UP
COL6A3	ES	6	5	7	0.615537	0.212747	2.89329	1.53271	UP	0.613923	0.145267	4.22618	2.07935	UP
THAP4	AP	1			0.86875	0.432457	2.00887	1.00638	UP	0.592822	0.280388	2.11429	1.08017	UP
COL18A1	AP	1			0.195672	0.03076	6.36124	2.66931	UP	0.427298	0.117388	3.64004	1.86395	UP
GGT1	AP	3			0.395431	0.185672	2.12973	1.09067	UP	0.160489	0.0675784	2.37485	1.24784	UP
SMTN	AP	12			0.0397525	0.21841	0.182009	-2.45792	DOWN	0.0534255	0.21592	0.247433	-2.01489	DOWN
APOL2	ES	3	2.2	4	0.115615	0.053845	2.14718	1.10244	UP	0.125834	0.057898	2.17337	1.11994	UP
TTLL12	AP	12			0.0457475	0.158085	0.289385	-1.78894	DOWN	0.221318	0.804127	0.275228	-1.8613	DOWN
ALS2CL	AA	18.3	18.1	18.4	0.217537	0.0680711	3.19573	1.67615	UP	0.26359	0.0565574	4.66058	2.22051	UP
CORIN	AT	16.2			0.27532	0.13277	2.07366	1.05218	UP	0.350577	0.106041	3.30606	1.72511	UP
RPS3A	ES	2.1:2.2:3.1:3.2	1.3	4.1	0.312872	0.09126	3.42836	1.77752	UP	0.361222	0.10907	3.31183	1.72763	UP
RPS3A	ES	1.4:2.2:3.1:3.2	1.3	4.1	0.401745	0.17383	2.31114	1.2086	UP	0.484712	0.200508	2.41742	1.27347	UP
TNIP1	AP	2			0.347527	0.16141	2.15307	1.1064	UP	0.432498	0.181159	2.3874	1.25544	UP
ADAMTS2	AT	11			0.16519	0.380395	0.434259	-1.20337	DOWN	0.146222	0.395425	0.369784	-1.43525	DOWN
AQP1	AP	1			0.176042	0.0759975	2.31642	1.2119	UP	0.170624	0.0500118	3.41169	1.77049	UP
ARPC1B	ES	8	7	9	0.057555	0.138373	0.415942	-1.26554	DOWN	0.054612	0.125753	0.43428	-1.2033	DOWN
CALD1	ES	8.3:9	8.2	1	0.0638625	0.231192	0.276231	-1.85605	DOWN	0.283881	0.802563	0.353718	-1.49933	DOWN
FASTK	RI	5.4	5.3	5.5	0.0542825	0.0245325	2.21268	1.14579	UP	0.15201	0.0604667	2.51395	1.32995	UP
PRKAG2	AP	7.1			0.498211	0.220012	2.26446	1.17917	UP	0.347272	0.172469	2.01354	1.00973	UP
ANGPT2	AT	8.2			0.051895	0.11653	0.445336	-1.16703	DOWN	0.0695551	0.149669	0.464727	-1.10554	DOWN
TNFRSF10C	AT	4.3			0.35417	0.0338846	10.4522	3.38574	UP	0.368524	0.0680941	5.41199	2.43616	UP
TACC1	AP	1			0.0929875	0.335841	0.27688	-1.85267	DOWN	0.0583474	0.215335	0.270961	-1.88385	DOWN
ADCK5	RI	6.2	6.1	6.3	0.0734825	0.0315711	2.32753	1.2188	UP	0.172572	0.0536098	3.21903	1.68663	UP
PCSK5	AT	38			0.12908	0.277665	0.464877	-1.10508	DOWN	0.291633	0.738225	0.395045	-1.33991	DOWN
TNC	ES	12:13:14:15:16:18:19	11	2	0.614468	0.152537	4.0283	2.01017	UP	0.142938	0.0541783	2.63829	1.3996	UP
TNC	ES	12:13:14:15:16:19	11	2	0.824778	0.357945	2.3042	1.20427	UP	0.433228	0.0984271	4.40151	2.138	UP
EGFL7	AP	4			0.426331	0.164935	2.58484	1.37008	UP	0.219186	0.0915627	2.39384	1.25933	UP
KIF4A	AT	29			0.09272	0.265058	0.349811	-1.51535	DOWN	0.0878776	0.260212	0.337716	-1.56612	DOWN
VWA2	AT	12.2			0.166662	0.0733692	2.27155	1.18367	UP	0.1073	0.250757	0.427905	-1.22464	DOWN
ARAP1	AP	2			0.261515	0.12104	2.16057	1.11141	UP	0.179624	0.0881412	2.03792	1.0271	UP
ISCU	ES	2	1	3	0.143138	0.0582075	2.45909	1.29812	UP	0.11076	0.0511471	2.16551	1.11471	UP
MCF2L	AP	9			0.0547158	0.119483	0.45794	-1.12677	DOWN	0.123029	0.260865	0.471621	-1.0843	DOWN
DYX1C1	AT	11			0.041955	0.113443	0.369835	-1.43505	DOWN	0.198833	0.0736412	2.70002	1.43297	UP
DAPK2	ES	13.3:13.4:14:15.1:15.2	13.1	15.3	0.15023	0.0725051	2.07199	1.05102	UP	0.235636	0.0780137	3.02045	1.59476	UP
ISLR	AP	2			0.682351	0.205745	3.31649	1.72966	UP	0.66895	0.139078	4.80988	2.266	UP
ISLR	AP	1			0.317649	0.794255	0.399933	-1.32217	DOWN	0.33105	0.860922	0.38453	-1.37883	DOWN
ACAN	AT	10.2			0.238418	0.594692	0.400909	-1.31865	DOWN	0.0848872	0.523441	0.162171	-2.62441	DOWN
CDIP1	AP	3.1			0.161628	0.0539825	2.99407	1.58211	UP	0.254187	0.0564686	4.50139	2.17037	UP
TUBB3	AP	5.1			0.0474775	0.141505	0.335518	-1.57554	DOWN	0.071346	0.147404	0.484017	-1.04687	DOWN
VAMP2	RI	5.2	5.1	5.3	0.0529875	0.0263825	2.00843	1.00607	UP	0.183708	0.0749098	2.45239	1.29419	UP
MAPRE2	AP	2			0.0663275	0.216147	0.306862	-1.70434	DOWN	0.133882	0.0637392	2.10046	1.0707	UP
PODNL1	AP	2			0.24461	0.085005	2.8776	1.52486	UP	0.377854	0.0767458	4.92344	2.29967	UP
SSBP4	AP	17.1			0.171063	0.061325	2.78944	1.47998	UP	0.055076	0.132876	0.41449	-1.27059	DOWN
FXYD3	RI	10.3:10.4:10.5	1.2	1.6	0.111742	0.0492278	2.2699	1.18263	UP	0.215317	0.0842412	2.55596	1.35386	UP
ZFP30	AT	8			0.079455	0.160098	0.496291	-1.01074	DOWN	0.0815659	0.236249	0.345254	-1.53427	DOWN
BCAM	AT	13.2			0.320495	0.13343	2.40197	1.26422	UP	0.331033	0.113084	2.92731	1.54957	UP
RTN4	AP	7			0.0745975	0.474697	0.157147	-2.66981	DOWN	0.207694	0.606563	0.342411	-1.5462	DOWN
LIMS1	AP	6			0.0692175	0.196625	0.352028	-1.50624	DOWN	0.0656449	0.143804	0.456489	-1.13135	DOWN
SH3BP4	AP	2.1			0.09741	0.30132	0.323278	-1.62915	DOWN	0.464223	0.20211	2.29688	1.19967	UP
