# Supplementary material for: Comprehensive characterization of the alternative splicing landscape in head and neck squamous cell carcinoma reveals novel events associated with tumorigenesis and the immune microenvironment
Source: Theranostics. 2019 Oct 14;9(25):7648–65. doi: 10.7150/thno.36585 (PMC6831462; doi:10.7150/thno.36585)
Supplement: Supplementary file 2 — Supplementary tables. [file thnov09p7648s2.zip › Table S4.xlsx]

## Sheet: S4_1_AS_DEG
Supplementary Table S4_1. The relationship between cancer-associated AS events and differentially expressed genes.
Venn Intersection	Gene Symbol	Symbol_ID	Splice_Type	Exons	From_exon	To_exon	Tumor_average	Normal_average	Fold change (FC)	Log2FC	adj_P_value
AS up DEG up
	CSMD2	CSMD2_AT_1688	AT	51			0.113185	0.040515	2.79366	1.48215	0.00143021
		CSMD2_AT_1689	AT	78			0.20682	0.09078	2.27826	1.18793	3.71e-05
		CSMD2_AT_1690	AT	17.2			0.174448	0.046885	3.72075	1.89559	0.00140646
	AKR1C3	AKR1C3_AP_10654	AP	1			0.135975	0.0262875	5.17261	2.37089	0.0197114
	PPP4R4	PPP4R4_AT_29092	AT	5			0.339738	0.166782	2.03702	1.02646	0.00131861
	ATP8B3	ATP8B3_AT_46544	AT	29			0.396288	0.192	2.064	1.04544	0.000493376
	COL6A3	COL6A3_ES_58104	ES	6	5	7	0.615537	0.212747	2.89329	1.53271	4.85e-14
		COL6A3_ES_58109	ES	4	2	5	0.319931	0.0643053	4.97519	2.31475	2.98e-07
	NRG1	NRG1_AP_83308	AP	9			0.0437436	0.00539211	8.11253	3.02015	0.0379697
	SULF1	SULF1_AP_84104	AP	1			0.357531	0.147718	2.42036	1.27522	1.12e-05
	TNC	TNC_ES_87343	ES	12:13:15:16:18	11	19	0.52026	0.21375	2.43396	1.28331	3.35e-05
		TNC_ES_87345	ES	12:13:14:15:16:17	11	19	0.201234	0.0664071	3.03031	1.59947	0.0322408
		TNC_ES_87351	ES	12:13:14:15:16:18:19	11	2	0.614468	0.152537	4.0283	2.01017	3.13e-10
		TNC_ES_87352	ES	12:13:15:16:18:19	11	2	0.293447	0.039625	7.40562	2.88862	9.44e-07
		TNC_ES_87354	ES	12:13:14:15:16:17:19	11	2	0.0807795	0.0173769	4.64866	2.21682	0.0300998
		TNC_ES_87357	ES	12:13:14:15:16:19	11	2	0.824778	0.357945	2.3042	1.20427	3.16e-11
		TNC_ES_87358	ES	12:13:15:16:19	11	2	0.555822	0.139733	3.97776	1.99196	3.3e-09
		TNC_ES_87359	ES	0.679861	11	2	0.118013	0.0405205	2.91243	1.54222	0.0129464
AS up DEG down
	SELENBP1	SELENBP1_ES_7620	ES	6	5	7	0.0648931	0.0114718	5.65675	2.49997	6.7e-06
	NUCB2	NUCB2_AP_14519	AP	1			0.105365	0.04942	2.13203	1.09223	1.05e-06
	ELF5	ELF5_AT_14951	AT	4.2			0.23536	0.0490175	4.80155	2.2635	0.00645273
	PPP1R1A	PPP1R1A_AT_22195	AT	8			0.54663	0.148393	3.68368	1.88115	6.73e-05
	SPTB	SPTB_AT_27909	AT	32.2			0.236173	0.0609725	3.87343	1.95361	8.75e-05
	SYNM	SYNM_AP_32605	AP	1			0.145003	0.0416868	3.47838	1.79842	0.0438494
	PRSS27	PRSS27_AT_33296	AT	5.2			0.26369	0.105618	2.49665	1.31999	3.13e-05
	ENO3	ENO3_AT_38619	AT	9.2			0.319153	0.148156	2.15417	1.10714	0.0367035
	ST6GALNAC1	ST6GALNAC1_AT_43604	AT	3.2			0.171038	0.0835275	2.04768	1.03399	0.00184394
	PLIN5	PLIN5_AT_46809	AT	2.3			0.194965	0.0649	3.00408	1.58692	1.18e-05
	VIT	VIT_AT_53200	AT	6.2			0.445542	0.158425	2.81232	1.49176	3.1e-06
	C2orf54	C2orf54_AP_58303	AP	2.1			0.104508	0.0310359	3.36731	1.7516	0.000807022
	DNASE1L3	DNASE1L3_RI_65424	RI	9.2	9.1	9.3	0.205155	0.067485	3.04001	1.60408	0.00119069
	C4orf19	C4orf19_AT_69000	AT	6			0.499935	0.224025	2.2316	1.15808	0.000375064
	PLAC8	PLAC8_AP_69770	AP	6			0.193068	0.0862806	2.23767	1.162	0.0332378
	CLIC5	CLIC5_AT_76411	AT	7			0.277153	0.115185	2.40615	1.26673	0.000925334
	CRAT	CRAT_AT_87824	AT	4.2			0.07056	0.02871	2.45768	1.2973	0.00017874
	PPAPDC3	PPAPDC3_AT_87930	AT	2			0.09847	0.0333368	2.95379	1.56257	0.0323085
AS down DEG up
	LAMB3	LAMB3_AP_9671	AP	3.1			0.0544175	0.15329	0.354997	-1.49412	6.01e-09
	P4HA3	P4HA3_AT_17766	AT	16			0.131887	0.341295	0.386432	-1.37171	0.000173042
	NTM	NTM_AP_19520	AP	1			0.0377811	0.207271	0.182278	-2.45579	0.00450989
	KIF3C	KIF3C_ES_52880	ES	6	5	8	0.0999256	0.241386	0.413966	-1.27242	3.3e-05
	ADAMTS2	ADAMTS2_AT_74891	AT	11			0.16519	0.380395	0.434259	-1.20337	4.86e-08
	COL4A6	COL4A6_AT_89859	AT	52			0.0792795	0.188598	0.420363	-1.25029	0.0488261
	COL4A5	COL4A5_ES_89863	ES	1.77986	41	44	0.107818	0.415421	0.25954	-1.94597	0.000617155
	CASQ1	CASQ1_AP_8433	AP	1			0.295047	0.622335	0.474096	-1.07675	0.000961724
	HTN3	HTN3_AT_69434	AT	7			0.0518692	0.414275	0.125205	-2.99764	0.00017874
	SLC4A4	SLC4A4_AT_69463	AT	14.2			0.105709	0.251685	0.420007	-1.25152	0.0113065
	CCL28	CCL28_AP_71944	AP	1			0.198189	0.567549	0.349202	-1.51787	0.00152224
	SCGB3A2	SCGB3A2_AP_73965	AP	2			0.0409351	0.469189	0.0872466	-3.51876	0.000210964
	LAMB4	LAMB4_AT_81393	AT	36			0.0859025	0.38803	0.221381	-2.1754	2.76e-06
	TPM2	TPM2_AA_86277	AA	11.1	9	11.2	0.07499	0.350967	0.213667	-2.22657	0.000342118
	ASB11	ASB11_AT_88552	AT	10			0.0754425	0.234233	0.322084	-1.63449	0.000193056
AS up AS down DEG up
	CNGB1	CNGB1_AT_36617	AT	34			0.717627	0.254275	2.82225	1.49685	8.69e-10
		CNGB1_AT_36618	AT	13			0.282373	0.745725	0.378655	-1.40104	8.69e-10
AS up AS down DEG down
	CAB39L	CAB39L_AP_25883	AP	1			0.6814	0.257215	2.64915	1.40553	3.19e-11
		CAB39L_AP_25885	AP	4.1			0.318603	0.742785	0.42893	-1.22119	3.19e-11
	EPS8L1	EPS8L1_AP_52006	AP	3.1			0.0621256	0.172508	0.360132	-1.4734	6.83e-05
		EPS8L1_AP_52008	AP	8.1			0.3018	0.0514342	5.86769	2.55279	1.69e-05
	TNNT1	TNNT1_AP_52022	AP	1			0.189054	0.601683	0.314208	-1.67021	0.000209938
		TNNT1_AP_52023	AP	5.1			0.810946	0.398314	2.03595	1.0257	0.000209938

## Sheet: S4_2_AP_AT_DEG
Supplementary Table S4_2. Correlation analysis of AP/AT events and differentially expressed genes.
Gene Symbol	Splice_Type	Coefficient	adj_P_value
AKR1C3_AP_10654	AP	0.49924	2e-06
ADAMTS2_AT_74891	AT	-0.797737	8.2164e-19
ASB11_AT_88552	AT	0.90501	1.102e-30
ATP8B3_AT_46544	AT	0.573976	2.6064e-08
C4orf19_AT_69000	AT	-0.924708	1.8665e-34
CLIC5_AT_76411	AT	-0.576549	5.0246e-08
CNGB1_AT_36617	AT	-0.253542	1e-06
CNGB1_AT_36618	AT	0.255001	8.8125e-07
COL4A6_AT_89859	AT	-0.754348	1.0033e-15
CRAT_AT_87824	AT	-0.391444	0.00033
CSMD2_AT_1688	AT	0.503228	3.715e-31
CSMD2_AT_1689	AT	0.462033	6.4712e-26
CSMD2_AT_1690	AT	0.416607	6.6211e-21
C2orf54_AP_58303	AP	-0.266006	0.017812
CAB39L_AP_25883	AP	0.3912	2.0352e-18
CAB39L_AP_25885	AP	-0.3912	2.035e-18
ELF5_AT_14951	AT	-0.804277	3.6332e-18
CASQ1_AP_8433	AP	0.964071	8.0375e-37
ENO3_AT_38619	AT	-0.728825	8.5145e-13
CCL28_AP_71944	AP	0.706057	3.0148e-12
HTN3_AT_69434	AT	0.893256	1.8564e-28
EPS8L1_AP_52006	AP	0.277553	3.0488e-09
LAMB4_AT_81393	AT	0.896647	2.5159e-29
P4HA3_AT_17766	AT	-0.677478	1.8091e-11
EPS8L1_AP_52008	AP	-0.466239	3.4908e-25
LAMB3_AP_9671	AP	-0.495202	3e-06
NRG1_AP_83308	AP	0.061976	0.592333
NTM_AP_19520	AP	-0.307537	0.012701
NUCB2_AP_14519	AP	-0.790515	2.783e-18
PLIN5_AT_46809	AT	-0.727099	2.2271e-14
PPAPDC3_AT_87930	AT	-0.029175	0.799835
PPP1R1A_AT_22195	AT	-0.839449	1.1162e-19
PPP4R4_AT_29092	AT	0.342284	0.00458
PLAC8_AP_69770	AP	-0.372187	0.001926
SCGB3A2_AP_73965	AP	0.795666	3.9901e-15
PRSS27_AT_33296	AT	-0.919686	2.1027e-33
SLC4A4_AT_69463	AT	0.0347	0.772293
SULF1_AP_84104	AP	0.403584	0.000248
SYNM_AP_32605	AP	-0.107258	0.359707
TNNT1_AP_52022	AP	0.47936	6.4152e-28
TNNT1_AP_52023	AP	-0.479359	6.416e-28
SPTB_AT_27909	AT	-0.060143	0.596148
ST6GALNAC1_AT_43604	AT	-0.551576	1.1409e-07
VIT_AT_53200	AT	-0.526587	2e-06
