# Supplementary material for: Comprehensive characterization of the alternative splicing landscape in head and neck squamous cell carcinoma reveals novel events associated with tumorigenesis and the immune microenvironment
Source: Theranostics. 2019 Oct 14;9(25):7648–65. doi: 10.7150/thno.36585 (PMC6831462; doi:10.7150/thno.36585)
Supplement: Supplementary file 2 — Supplementary tables. [file thnov09p7648s2.zip › Table S5.xlsx]

## Sheet: S5_1_DRIVER
Supplementary Table S5_1. Transcripts and annotated proteins changed by CASEs affecting cancer drivers.
AS	Symbol	Spliced type	Exon	Transcript	Annotated Protein
9101	ABL2	AP	1	shortened	-
73248	ACSL6	AT	39	lengthened	shortened
23607	CEP290	AP	27.1	lengthened	lengthened
15935	CTNND1	ES	21	shortened	shortened
960	EIF4G3	ES	10	shortened	shortened
72261	ERBB2IP	ES	22	shortened	shortened
72263	ERBB2IP	ES	22:24.1:24.2:24.3	shortened	shortened
32419	FANCI	ES	1.2:2:3	shortened	-
70848	FBXW7	AP	4	lengthened	shortened
83408	FGFR1	AP	2	lengthened	-
59996	GNAS	AP	1	-	-
59995	GNAS	AP	4.1	shortened	shortened
59997	GNAS	AP	2	shortened	lengthened
78890	HDAC9	AT	30	shortened	shortened
20820	KRAS	ES	6	shortened	shortened
21691	LIMA1	AP	1	shortened	shortened
3565	LPHN2	ES	28	shortened	shortened
66941	NCK1	AP	3	lengthened	lengthened
86633	PCSK5	AT	38	shortened	shortened
40177	RHOT1	ES	20:21	shortened	shortened
53582	RTN4	AP	7	lengthened	lengthened
60501	RUNX1	AP	1.1	lengthened	lengthened
69727	SEC31A	ES	27	shortened	shortened
69730	SEC31A	ES	26.1:26.2:27	shortened	shortened
47608	SMARCA4	AP	2	lengthened	-
30783	TCF12	AP	10	shortened	shortened

## Sheet: S5_2_DRIVER_DOMAIN
Supplementary Table S5_1. Typical domain families changed by CASEs affecting cancer drivers.
Gene Symbol	Domain Family
	Domain No.	Domain Name	Alter
CEP290	IPR026201	Centrosomal protein of 290kDa	altered
GNAS	IPR027417	P-loop containing nucleoside triphosphate hydrolase	altered
	IPR001019	Guanine nucleotide binding protein (G-protein), alpha subunit	altered
HDAC9	IPR017320	Histone deacetylase class II, eukaryotic	altered
	IPR000286	Histone deacetylase family	loss
	IPR023801	Histone deacetylase domain	loss
KRAS	IPR020849	Small GTPase superfamily, Ras-type	altered
	IPR027417	P-loop containing nucleoside triphosphate hydrolase	altered
LIMA1	IPR028740	LIM domain and actin-binding protein 1	altered
LPHN2	IPR003334	GPCR, family 2, latrophilin, C-terminal	altered
	IPR031240	Latrophilin-2	altered
NCK1	IPR001452	SH3 domain	gain
	IPR017304	Cytoplasmic protein NCK	altered
	IPR035562	Nck1, SH3 domain 1	gain
PCSK5	IPR000742	EGF-like domain	loss
	IPR011641	Tyrosine-protein kinase ephrin type A/B receptor-like	loss
	IPR006212	Furin-like repeat	loss
RHOT1	IPR021181	Mitochondrial Rho GTPase	altered
	IPR020860	MIRO domain	altered
	IPR027417	P-loop containing nucleoside triphosphate hydrolase	altered
RUNX1	IPR000040	Acute myeloid leukemia 1 protein (AML1)/Runt	altered
	IPR016554	Runt-related transcription factor RUNX	altered
SEC31A	IPR040251	Protein transport protein SEC31-like	altered

## Sheet: S5_3_HUB
Supplementary Table S5_3. Transcripts and annotated proteins changed by hub CASEs.
Degree Rank	AS	Symbol	Spliced type	Exon	Transcript	Annotated Protein	Domain Family
							NO.	Name	Change	NO.	Name	Change	NO.	Name	Change
1	85291	PTK2	AP	30	lengthenen	unchanged	IPR000719	Protein kinase domain	loss	IPR041390	Focal adhesion kinase, N-terminal	loss	IPR041784	FAK1/PYK2, FERM domain C-lobe	loss
2	24743	PXN	AP	10	lengthenen	unchanged	IPR017305	Leupaxin/Paxillin/TGFB1I1	alter
3	4236	RHOC	ES	1.2:1.3:2.2	shortened	non-coding
4	17403	CTTN	ES	12	shortened	shortened	IPR015503	Cortactin	alter	IPR003134	Hs1/Cortactin	alter	IPR001452	SH3 domain	loss
5	20820	KRAS	ES	6	shortened	shortened	IPR020849	Small GTPase superfamily, Ras-type	alter	IPR027417	P-loop containing nucleoside triphosphate hydrolase	alter
6	66941	NCK1	AP	3	shortened	shortened	IPR017304	Cytoplasmic protein NCK	alter	IPR001452	SH3 domain	gain	IPR035562	Nck1, SH3 domain 1	gain
7	83056	RHOBTB2	AP	1	lengthenen	shortened
8	3585	PRKACB	AP	2	lengthenen	shortened	IPR039083	cAMP-dependent protein kinase catalytic subunit beta	alter
9	66479	MYLK	AP	1	shortened	shortened	IPR000719	Protein kinase domain	loss	IPR003961	Fibronectin type III	loss	IPR015725	Myosin Light Chain Kinase 1, Kinase domain	loss
10	43489	ITGB4	ES	35	shortened	shortened	IPR012013	Integrin beta-4 subunit	alter	IPR015812	Integrin beta subunit	alter

## Sheet: S5_4_PROGNOSTIC
Supplementary Table S5_4. Transcripts and annotated proteins changed by CASEs with prognostic value.
ID	Symbol	Spliced type	Exon	Transcript	Annotated Protein
74891	ADAMTS2	AT	11	shortened	shortened
79157	AQP1	AP	1	lengthened	lengthened
50061	B9D2	ES	2-4	lengthened	shortened
66487	CCDC14	AP	2.1	shortened	non-coding
77352	CEP85L	AT	10.2	shortened	shortened
88188	EGFL7	AP	4	shortened	-
72261	ERBB2IP	ES	21-24.1	shortened	shortened
28888	FBLN5	AP	2	shortened	shortened
80091	GTF2IRD2	AT	17	lengthenen	shortened
54791	IL1RL1	AT	13	lengthenen	shortened
10361	LYST	AP	1	lengthenen	-
58716	MACROD2	AP	1	lengthenen	shortened
53364	MTA3	AP	1	lengthenen	-
40177	RHOT1	ES	19.3-22	shortened	shortened
76015	RNF8	ES	1-3	lengthened	shortened
88643	SH3KBP1	AP	10	shortened	shortened
85418	TOP1MT	ES	3-5	shortened	shortened
52345	ZNF587B	AP	2	shortened	shortened
86633	PCSK5	AT	38	shortened	shortened
40177	RHOT1	ES	20:21	shortened	shortened
53582	RTN4	AP	7	lengthened	lengthened
60501	RUNX1	AP	1.1	lengthened	lengthened
69727	SEC31A	ES	27	shortened	shortened
69730	SEC31A	ES	26.1:26.2:27	shortened	shortened
47608	SMARCA4	AP	2	lengthened	-
30783	TCF12	AP	10	shortened	shortened

## Sheet: S5_5_PROGNOSTIC_DOMAIN
Supplementary Table S5_5. Typical domain families changed by CASEs with prognostic value.
Symbol	Domain Family
	Domain No.	Domain Name	Alter
ADAMTS2	IPR013275	Peptidase M12B, ADAM-TS2	loss
	IPR013273	ADAMTS/ADAMTS-like	loss
AQP1	IPR039785	Ubiquitin carboxyl-terminal hydrolase MINDY-3/4	gain
	IPR023274	Aquaporin 1	altered
B9D2	IPR010796	B9 domain	altered
CCDC14	IPR029343	Coiled-coil domain-containing protein 14	loss
CEP85L	IPR040210	Cep85/Cep85L	altered
	IPR029778	Centrosomal protein of 85kDa-like	altered
GTF2IRD2	IPR042224	General transcription factor II-I repeat domain-containing protein 2	altered
	IPR004212	GTF2I-like repeat	gain
IL1RL1	IPR015621	Interleukin-1 receptor family	altered
	IPR000157	Toll/interleukin-1 receptor homology (TIR) domain	gain
MACROD2	IPR002589	Macro domain	gain
RHOT1	IPR021181	Mitochondrial Rho GTPase	altered
	IPR020860	MIRO domain	altered
RNF8	IPR017335	E3 ubiquitin-protein ligase RNF8	loss
	IPR000253	Forkhead-associated (FHA) domain	loss
SH3KBP1	IPR028506	Sorbin and SH3 domain-containing protein	altered
	IPR001452	SH3 domain	loss (1st/2nd)
TOP1MT	IPR001631	DNA topoisomerase I	loss
ZNF587B	IPR036051	KRAB domain superfamily	altered
