# Supplementary material for: Comprehensive characterization of the alternative splicing landscape in head and neck squamous cell carcinoma reveals novel events associated with tumorigenesis and the immune microenvironment
Source: Theranostics. 2019 Oct 14;9(25):7648–65. doi: 10.7150/thno.36585 (PMC6831462; doi:10.7150/thno.36585)
Supplement: Supplementary file 2 — Supplementary tables. [file thnov09p7648s2.zip › Table S6.xlsx]

## Sheet: S6_1_GO
Supplementary Table S6_1. GO analysis resluts of CASEs.
	ONTOLOGY	GO_ID	Description	GeneRatio	BgRatio	P_value	P.adjust	q-value	GeneID	Count
GO:0002429	BP	GO:0002429	immune response-activating cell surface receptor signaling pathway	13/407	414/18493	6.70507e-08	0.000159447	0.000122809	PRKACB/BCAR1/VAV1/PTK2/RELA/KRAS/ELMO1/IKBKG/ARPC1B/NCK1/LCK/RUNX1/PIK3CD	13
GO:0002768	BP	GO:0002768	immune response-regulating cell surface receptor signaling pathway	13/407	445/18493	1.54571e-07	0.000183785	0.000141554	PRKACB/BCAR1/VAV1/PTK2/RELA/KRAS/ELMO1/IKBKG/ARPC1B/NCK1/LCK/RUNX1/PIK3CD	13
GO:0007015	BP	GO:0007015	actin filament organization	12/407	397/18493	3.37458e-07	0.000267491	0.000206027	TPM3/TPM1/TPM4/TPM2/PXN/BCAR1/CXCL12/ARPC1B/GSN/NCK1/CTTN/RHOBTB2	12
GO:0007422	BP	GO:0007422	peripheral nervous system development	6/407	75/18493	1.41339e-06	0.000840262	0.000647185	DAG1/RELA/NRG1/RUNX1/NTF4/AKT1	6
GO:2001233	BP	GO:2001233	regulation of apoptotic signaling pathway	11/407	391/18493	2.17758e-06	0.000966385	0.00235377	CXCL12/RELA/FGFR1/GSN/NCK1/LCK/DAPK2/CTTN/SIAH1/FBXW7/AKT1	11
GO:0045785	BP	GO:0045785	positive regulation of cell adhesion	11/407	397/18493	2.52202e-06	0.000966385	0.000744328	TPM1/DAG1/VAV1/CXCL12/CCL28/ARHGEF7/NCK1/LCK/RUNX1/HYAL1/AKT1	11
GO:0043062	BP	GO:0043062	extracellular structure organization	11/407	402/18493	2.8447e-06	0.000966385	0.000744328	ITGB4/DAG1/PRKACB/LAMB3/COL6A3/PTK2/TNC/COL4A6/LIPG/HYAL1/COL4A5	11
GO:0043434	BP	GO:0043434	response to peptide hormone	11/407	417/18493	4.04039e-06	0.00116419	0.000896682	DAG1/PRKACB/PXN/BCAR1/PTK2/CXCL12/RELA/NCK1/VAMP2/AKT1/CCND3	11
GO:0048010	BP	GO:0048010	vascular endothelial growth factor receptor signaling pathway	6/407	91/18493	4.40611e-06	0.00116419	0.000896682	PXN/BCAR1/VAV1/PTK2/ELMO1/NCK1	6
GO:0030258	BP	GO:0030258	lipid modification	9/407	291/18493	9.16368e-06	0.00202915	0.00156289	PRKAG2/VAV1/FGFR1/CPT1B/DGKA/LCK/NRG1/AKT1/PIK3CD	9
GO:2001242	BP	GO:2001242	regulation of intrinsic apoptotic signaling pathway	7/407	161/18493	1.08396e-05	0.00202915	0.00156289	CXCL12/NCK1/LCK/DAPK2/SIAH1/FBXW7/AKT1	7
GO:0006914	BP	GO:0006914	autophagy	11/407	466/18493	1.15411e-05	0.00202915	0.00156289	PRKAG1/ITGB4/PRKAG2/PTK2/IKBKG/LEPR/ABL2/DAPK2/CTTN/FBXW7/AKT1	11
GO:0061919	BP	GO:0061919	process utilizing autophagic mechanism	11/407	466/18493	1.15411e-05	0.00202915	0.00156289	PRKAG1/ITGB4/PRKAG2/PTK2/IKBKG/LEPR/ABL2/DAPK2/CTTN/FBXW7/AKT1	11
GO:0051896	BP	GO:0051896	regulation of protein kinase B signaling	8/407	228/18493	1.19462e-05	0.00202915	0.00156289	DAG1/VAV1/PTK2/FGFR1/LCK/NRG1/AKT1/PIK3CD	8
GO:0071375	BP	GO:0071375	cellular response to peptide hormone stimulus	9/407	307/18493	1.40489e-05	0.00222723	0.00171545	PRKACB/PXN/BCAR1/PTK2/RELA/NCK1/VAMP2/AKT1/CCND3	9
GO:1901652	BP	GO:1901652	response to peptide	11/407	481/18493	1.55023e-05	0.00227983	0.00175597	DAG1/PRKACB/PXN/BCAR1/PTK2/CXCL12/RELA/NCK1/VAMP2/AKT1/CCND3	11
GO:0034329	BP	GO:0034329	cell junction assembly	8/407	238/18493	1.62982e-05	0.00227983	0.00175597	ITGB4/LAMB3/TLN2/PTK2/ARHGEF7/RUNX1/CTTN/CTNND1	8
GO:0043276	BP	GO:0043276	anoikis	4/407	34/18493	1.90247e-05	0.00251338	0.00193585	PTK2/IKBKG/DAPK2/AKT1	4
GO:0043491	BP	GO:0043491	protein kinase B signaling	8/407	253/18493	2.52818e-05	0.00295034	0.0022724	DAG1/VAV1/PTK2/FGFR1/LCK/NRG1/AKT1/PIK3CD	8
GO:0032956	BP	GO:0032956	regulation of actin cytoskeleton organization	9/407	331/18493	2.5461e-05	0.00295034	0.0022724	TPM1/PXN/CXCL12/ARPC1B/GSN/NCK1/ABL2/CTTN/RHOBTB2	9
GO:0014037	BP	GO:0014037	Schwann cell differentiation	4/407	37/18493	2.68036e-05	0.00295034	0.0022724	DAG1/RELA/NRG1/AKT1	4
GO:0046834	BP	GO:0046834	lipid phosphorylation	6/407	125/18493	2.7295e-05	0.00295034	0.0022724	VAV1/FGFR1/DGKA/LCK/NRG1/PIK3CD	6
GO:0038093	BP	GO:0038093	Fc receptor signaling pathway	7/407	187/18493	2.85419e-05	0.00295098	0.0022729	VAV1/PTK2/RELA/ELMO1/IKBKG/ARPC1B/NCK1	7
GO:0110053	BP	GO:0110053	regulation of actin filament organization	8/407	260/18493	3.07179e-05	0.002963	0.00228216	TPM1/PXN/CXCL12/ARPC1B/GSN/NCK1/CTTN/RHOBTB2	8
GO:0030049	BP	GO:0030049	muscle filament sliding	4/407	39/18493	3.31421e-05	0.002963	0.00228216	TPM3/TPM1/TPM4/TPM2	4
GO:0033275	BP	GO:0033275	actin-myosin filament sliding	4/407	39/18493	3.31421e-05	0.002963	0.00228216	TPM3/TPM1/TPM4/TPM2	4
GO:1902903	BP	GO:1902903	regulation of supramolecular fiber organization	9/407	343/18493	3.36422e-05	0.002963	0.00228216	TPM1/PXN/CXCL12/ARPC1B/GSN/NCK1/CTTN/RHOBTB2/MID1	9
GO:0043620	BP	GO:0043620	regulation of DNA-templated transcription in response to stress	5/407	81/18493	3.96884e-05	0.00337068	0.00259616	RELA/NCK1/EGLN3/ELOC/CHEK1	5
GO:1902905	BP	GO:1902905	positive regulation of supramolecular fiber organization	7/407	200/18493	4.38222e-05	0.00356079	0.00274259	TPM1/PXN/ARPC1B/GSN/NCK1/CTTN/RHOBTB2	7
GO:1901653	BP	GO:1901653	cellular response to peptide	9/407	356/18493	4.49217e-05	0.00356079	0.00274259	PRKACB/PXN/BCAR1/PTK2/RELA/NCK1/VAMP2/AKT1/CCND3	9
GO:0007162	BP	GO:0007162	negative regulation of cell adhesion	8/407	276/18493	4.69052e-05	0.00359808	0.00277131	PTK2/TNC/CXCL12/CCL28/SEMA4D/RUNX1/ANGPT2/AKT1	8
GO:0009612	BP	GO:0009612	response to mechanical stimulus	7/407	204/18493	4.96868e-05	0.00369235	0.00284391	DAG1/TNC/CXCL12/RELA/ANGPT2/AKT1/CHEK1	7
GO:0001667	BP	GO:0001667	ameboidal-type cell migration	10/407	456/18493	5.52421e-05	0.00375034	0.00288858	PXN/BCAR1/PTK2/ARHGEF7/FGFR1/SEMA4D/HYAL1/ANGPT2/FBXW7/AKT1	10
GO:0003012	BP	GO:0003012	muscle system process	10/407	456/18493	5.52421e-05	0.00375034	0.00288858	TPM3/TPM1/TPM4/TPM2/PXN/MYLK/PTK2/GSN/CTTN/CALD1	10
GO:0032535	BP	GO:0032535	regulation of cellular component size	9/407	367/18493	5.68232e-05	0.00375034	0.00288858	VAV1/CXCL12/ARPC1B/GSN/NCK1/SEMA4D/CTTN/RHOBTB2/AKT1	9
GO:0038127	BP	GO:0038127	ERBB signaling pathway	6/407	143/18493	5.80906e-05	0.00375034	0.00288858	BCAR1/PTK2/ARHGEF7/NRG1/FBXW7/AKT1	6
GO:0046486	BP	GO:0046486	glycerolipid metabolic process	10/407	459/18493	5.83527e-05	0.00375034	0.00288858	VAV1/FGFR1/DGKA/PNPLA3/MGLL/AGPAT4/LCK/NRG1/FBXW7/PIK3CD	10
GO:0034330	BP	GO:0034330	cell junction organization	8/407	287/18493	6.17394e-05	0.00386359	0.0029758	ITGB4/LAMB3/TLN2/PTK2/ARHGEF7/RUNX1/CTTN/CTNND1	8
GO:0032970	BP	GO:0032970	regulation of actin filament-based process	9/407	376/18493	6.84475e-05	0.00417354	0.00321454	TPM1/PXN/CXCL12/ARPC1B/GSN/NCK1/ABL2/CTTN/RHOBTB2	9
GO:0006644	BP	GO:0006644	phospholipid metabolic process	10/407	473/18493	7.4924e-05	0.00439406	0.00338438	VAV1/PTK2/FGFR1/DGKA/LIPG/PNPLA3/AGPAT4/LCK/NRG1/PIK3CD	10
GO:0050852	BP	GO:0050852	T cell receptor signaling pathway	6/407	150/18493	7.57596e-05	0.00439406	0.00338438	BCAR1/RELA/IKBKG/NCK1/LCK/PIK3CD	6
GO:0010224	BP	GO:0010224	response to UV-B	3/407	18/18493	7.79776e-05	0.00441502	0.00340053	RELA/HYAL3/HYAL1	3
GO:0051495	BP	GO:0051495	positive regulation of cytoskeleton organization	7/407	220/18493	7.99542e-05	0.00442165	0.00340564	TPM1/PXN/ARPC1B/GSN/NCK1/CTTN/RHOBTB2	7
GO:0007160	BP	GO:0007160	cell-matrix adhesion	7/407	222/18493	8.46159e-05	0.00450446	0.00346942	ITGB4/DAG1/PXN/PTK2/CCL28/ARHGEF7/CTTN	7
GO:0007044	BP	GO:0007044	cell-substrate junction assembly	5/407	95/18493	8.52401e-05	0.00450446	0.00346942	ITGB4/LAMB3/PTK2/ARHGEF7/CTTN	5
GO:0031532	BP	GO:0031532	actin cytoskeleton reorganization	5/407	96/18493	8.95931e-05	0.00456065	0.0035127	BCAR1/GSN/ABL2/CTTN/RHOBTB2	5
GO:0010506	BP	GO:0010506	regulation of autophagy	8/407	303/18493	9.0139e-05	0.00456065	0.0035127	PTK2/IKBKG/LEPR/ABL2/DAPK2/CTTN/FBXW7/AKT1	8
GO:0021782	BP	GO:0021782	glial cell development	5/407	97/18493	9.41152e-05	0.00466263	0.00359124	DAG1/KRAS/GSN/NRG1/AKT1	5
GO:0030838	BP	GO:0030838	positive regulation of actin filament polymerization	5/407	98/18493	9.88108e-05	0.00479535	0.00369346	ARPC1B/GSN/NCK1/CTTN/RHOBTB2	5
GO:0071900	BP	GO:0071900	regulation of protein serine/threonine kinase activity	10/407	496/18493	0.000110827	0.00527094	0.00405977	PRKAG1/PRKAG2/KRAS/IKBKG/FGFR1/NRG1/DUSP6/KSR1/AKT1/CCND3	10
GO:0048015	BP	GO:0048015	phosphatidylinositol-mediated signaling	6/407	164/18493	0.00012388	0.00577619	0.00444892	PTK2/FGFR1/GSN/SEMA4D/AKT1/PIK3CD	6
GO:0048017	BP	GO:0048017	inositol lipid-mediated signaling	6/407	167/18493	0.000136802	0.00625605	0.00481852	PTK2/FGFR1/GSN/SEMA4D/AKT1/PIK3CD	6
GO:0051897	BP	GO:0051897	positive regulation of protein kinase B signaling	6/407	168/18493	0.000141339	0.00634158	0.0048844	VAV1/PTK2/FGFR1/LCK/NRG1/PIK3CD	6
GO:2001244	BP	GO:2001244	positive regulation of intrinsic apoptotic signaling pathway	4/407	57/18493	0.00014923	0.00657163	0.00506159	NCK1/LCK/SIAH1/FBXW7	4
GO:0007159	BP	GO:0007159	leukocyte cell-cell adhesion	8/407	327/18493	0.000152454	0.00659157	0.00507694	VAV1/CXCL12/CCL28/NCK1/SEMA4D/LCK/RUNX1/AKT1	8
GO:0046854	BP	GO:0046854	phosphatidylinositol phosphorylation	5/407	111/18493	0.000177771	0.00754893	0.00581432	VAV1/FGFR1/LCK/NRG1/PIK3CD	5
GO:0031589	BP	GO:0031589	cell-substrate adhesion	8/407	338/18493	0.00019106	0.00793774	0.00611379	ITGB4/DAG1/PXN/PTK2/CCL28/ARHGEF7/CTTN/ANGPT2	8
GO:0008064	BP	GO:0008064	regulation of actin polymerization or depolymerization	6/407	178/18493	0.000193603	0.00793774	0.00611379	CXCL12/ARPC1B/GSN/NCK1/CTTN/RHOBTB2	6
GO:0030832	BP	GO:0030832	regulation of actin filament length	6/407	179/18493	0.00019957	0.0080437	0.00619541	CXCL12/ARPC1B/GSN/NCK1/CTTN/RHOBTB2	6
GO:0006909	BP	GO:0006909	phagocytosis	8/407	342/18493	0.000206954	0.00820227	0.00631754	VAV1/PTK2/ELMO1/ARPC1B/GSN/LEPR/NCK1/RHOBTB2	8
GO:0007411	BP	GO:0007411	axon guidance	7/407	259/18493	0.000219462	0.0083484	0.00643009	DAG1/PTK2/CXCL12/SEMA4D/TUBB3/SIAH1/PIK3CD	7
GO:0050851	BP	GO:0050851	antigen receptor-mediated signaling pathway	7/407	259/18493	0.000219462	0.0083484	0.00643009	BCAR1/RELA/IKBKG/NCK1/LCK/RUNX1/PIK3CD	7
GO:0010631	BP	GO:0010631	epithelial cell migration	8/407	346/18493	0.000223919	0.0083484	0.00643009	PXN/BCAR1/PTK2/FGFR1/HYAL1/ANGPT2/FBXW7/AKT1	8
GO:0097485	BP	GO:0097485	neuron projection guidance	7/407	260/18493	0.000224684	0.0083484	0.00643009	DAG1/PTK2/CXCL12/SEMA4D/TUBB3/SIAH1/PIK3CD	7
GO:0030198	BP	GO:0030198	extracellular matrix organization	8/407	348/18493	0.000232821	0.00844408	0.00650379	ITGB4/DAG1/LAMB3/COL6A3/PTK2/TNC/COL4A6/COL4A5	8
GO:0090132	BP	GO:0090132	epithelium migration	8/407	349/18493	0.00023738	0.00844408	0.00650379	PXN/BCAR1/PTK2/FGFR1/HYAL1/ANGPT2/FBXW7/AKT1	8
GO:0022011	BP	GO:0022011	myelination in peripheral nervous system	3/407	26/18493	0.000241789	0.00844408	0.00650379	DAG1/NRG1/AKT1	3
GO:0032292	BP	GO:0032292	peripheral nervous system axon ensheathment	3/407	26/18493	0.000241789	0.00844408	0.00650379	DAG1/NRG1/AKT1	3
GO:0006936	BP	GO:0006936	muscle contraction	8/407	351/18493	0.000246717	0.00844408	0.00650379	TPM3/TPM1/TPM4/TPM2/PXN/MYLK/CTTN/CALD1	8
GO:0002223	BP	GO:0002223	stimulatory C-type lectin receptor signaling pathway	4/407	65/18493	0.000248564	0.00844408	0.00650379	PRKACB/RELA/KRAS/IKBKG	4
GO:0007173	BP	GO:0007173	epidermal growth factor receptor signaling pathway	5/407	120/18493	0.000255739	0.00852661	0.00656735	BCAR1/PTK2/ARHGEF7/FBXW7/AKT1	5
GO:0043542	BP	GO:0043542	endothelial cell migration	7/407	266/18493	0.000258165	0.00852661	0.00656735	PXN/BCAR1/PTK2/FGFR1/ANGPT2/FBXW7/AKT1	7
GO:0090130	BP	GO:0090130	tissue migration	8/407	355/18493	0.000266298	0.00863158	0.0066482	PXN/BCAR1/PTK2/FGFR1/HYAL1/ANGPT2/FBXW7/AKT1	8
GO:0042110	BP	GO:0042110	T cell activation	9/407	451/18493	0.000268603	0.00863158	0.0066482	VAV1/GSN/LEPR/NCK1/LCK/RUNX1/AKT1/PIK3CD/CCND3	9
GO:0002220	BP	GO:0002220	innate immune response activating cell surface receptor signaling pathway	4/407	68/18493	0.0002958	0.00937884	0.00722375	PRKACB/RELA/KRAS/IKBKG	4
GO:0010001	BP	GO:0010001	glial cell differentiation	6/407	194/18493	0.000307833	0.00963193	0.00741869	DAG1/RELA/KRAS/GSN/NRG1/AKT1	6
GO:0035265	BP	GO:0035265	organ growth	6/407	195/18493	0.000316421	0.00977208	0.00752663	COL6A3/PTK2/FGFR1/LEPR/DUSP6/AKT1	6
GO:0006650	BP	GO:0006650	glycerophospholipid metabolic process	8/407	367/18493	0.000332823	0.0099983	0.00770087	VAV1/FGFR1/DGKA/PNPLA3/AGPAT4/LCK/NRG1/PIK3CD	8
GO:0014044	BP	GO:0014044	Schwann cell development	3/407	29/18493	0.00033636	0.0099983	0.00770087	DAG1/NRG1/AKT1	3
GO:0060441	BP	GO:0060441	epithelial tube branching involved in lung morphogenesis	3/407	29/18493	0.00033636	0.0099983	0.00770087	DAG1/TNC/KRAS	3
GO:0032273	BP	GO:0032273	positive regulation of protein polymerization	5/407	129/18493	0.000357328	0.0104904	0.00807992	ARPC1B/GSN/NCK1/CTTN/RHOBTB2	5
GO:0071347	BP	GO:0071347	cellular response to interleukin-1	5/407	130/18493	0.000370258	0.0106281	0.00818599	RELA/IKBKG/HYAL3/HYAL1/IL1R2	5
GO:0051271	BP	GO:0051271	negative regulation of cellular component movement	8/407	374/18493	0.000377522	0.0106281	0.00818599	TPM1/DAG1/CXCL12/CCL28/SEMA4D/NRG1/ANGPT2/AKT1	8
GO:0010632	BP	GO:0010632	regulation of epithelial cell migration	7/407	284/18493	0.000383407	0.0106281	0.00818599	BCAR1/PTK2/FGFR1/HYAL1/ANGPT2/FBXW7/AKT1	7
GO:0008286	BP	GO:0008286	insulin receptor signaling pathway	5/407	132/18493	0.000397179	0.0106281	0.00818599	BCAR1/RELA/NCK1/AKT1/CCND3	5
GO:0032869	BP	GO:0032869	cellular response to insulin stimulus	6/407	204/18493	0.000402479	0.0106281	0.00818599	BCAR1/RELA/NCK1/VAMP2/AKT1/CCND3	6
GO:0097193	BP	GO:0097193	intrinsic apoptotic signaling pathway	7/407	287/18493	0.000408348	0.0106281	0.00818599	CXCL12/NCK1/LCK/DAPK2/SIAH1/FBXW7/AKT1	7
GO:0032507	BP	GO:0032507	maintenance of protein location in cell	4/407	74/18493	0.000409069	0.0106281	0.00818599	DAG1/TLN2/GSN/AKT1	4
GO:0030260	BP	GO:0030260	entry into host cell	5/407	133/18493	0.000411181	0.0106281	0.00818599	DAG1/GSN/CTNND1/HYAL3/HYAL1	5
GO:0044409	BP	GO:0044409	entry into host	5/407	133/18493	0.000411181	0.0106281	0.00818599	DAG1/GSN/CTNND1/HYAL3/HYAL1	5
GO:0051806	BP	GO:0051806	entry into cell of other organism involved in symbiotic interaction	5/407	133/18493	0.000411181	0.0106281	0.00818599	DAG1/GSN/CTNND1/HYAL3/HYAL1	5
GO:0051828	BP	GO:0051828	entry into other organism involved in symbiotic interaction	5/407	133/18493	0.000411181	0.0106281	0.00818599	DAG1/GSN/CTNND1/HYAL3/HYAL1	5
GO:0008154	BP	GO:0008154	actin polymerization or depolymerization	6/407	206/18493	0.000423875	0.0107231	0.00825916	CXCL12/ARPC1B/GSN/NCK1/CTTN/RHOBTB2	6
GO:0051216	BP	GO:0051216	cartilage development	6/407	206/18493	0.000423875	0.0107231	0.00825916	GNAS/COL6A3/RELA/FGFR1/HYAL3/HYAL1	6
GO:0043618	BP	GO:0043618	regulation of transcription from RNA polymerase II promoter in response to stress	4/407	75/18493	0.000430575	0.010778	0.0083014	NCK1/EGLN3/ELOC/CHEK1	4
GO:0002433	BP	GO:0002433	immune response-regulating cell surface receptor signaling pathway involved in phagocytosis	5/407	135/18493	0.000440301	0.0107942	0.00831388	VAV1/PTK2/ELMO1/ARPC1B/NCK1	5
GO:0038096	BP	GO:0038096	Fc-gamma receptor signaling pathway involved in phagocytosis	5/407	135/18493	0.000440301	0.0107942	0.00831388	VAV1/PTK2/ELMO1/ARPC1B/NCK1	5
GO:0009411	BP	GO:0009411	response to UV	5/407	136/18493	0.000455432	0.0109396	0.00842585	RELA/HYAL3/HYAL1/AKT1/CHEK1	5
GO:0014065	BP	GO:0014065	phosphatidylinositol 3-kinase signaling	5/407	136/18493	0.000455432	0.0109396	0.00842585	PTK2/FGFR1/SEMA4D/AKT1/PIK3CD	5
GO:1903037	BP	GO:1903037	regulation of leukocyte cell-cell adhesion	7/407	293/18493	0.000462127	0.0109597	0.00844133	VAV1/CXCL12/CCL28/NCK1/LCK/RUNX1/AKT1	7
GO:0040013	BP	GO:0040013	negative regulation of locomotion	8/407	386/18493	0.000465486	0.0109597	0.00844133	TPM1/DAG1/CXCL12/CCL28/SEMA4D/NRG1/ANGPT2/AKT1	8
GO:0060326	BP	GO:0060326	cell chemotaxis	7/407	295/18493	0.00048126	0.01112	0.00856481	BCAR1/VAV1/CXCL12/CCL28/FGFR1/DAPK2/PIK3CD	7
GO:0022407	BP	GO:0022407	regulation of cell-cell adhesion	8/407	388/18493	0.000481647	0.01112	0.00856481	VAV1/PTK2/CXCL12/CCL28/NCK1/LCK/RUNX1/AKT1	8
GO:0038094	BP	GO:0038094	Fc-gamma receptor signaling pathway	5/407	138/18493	0.000486866	0.0111324	0.00857436	VAV1/PTK2/ELMO1/ARPC1B/NCK1	5
GO:0061564	BP	GO:0061564	axon development	9/407	493/18493	0.000513595	0.0115546	0.00889954	DAG1/PTK2/TNC/CXCL12/SEMA4D/CTTN/TUBB3/SIAH1/PIK3CD	9
GO:0001649	BP	GO:0001649	osteoblast differentiation	6/407	214/18493	0.000518503	0.0115546	0.00889954	TPM4/GNAS/PTK2/TNC/SEMA4D/AKT1	6
GO:0002431	BP	GO:0002431	Fc receptor mediated stimulatory signaling pathway	5/407	140/18493	0.000519907	0.0115546	0.00889954	VAV1/PTK2/ELMO1/ARPC1B/NCK1	5
GO:0090066	BP	GO:0090066	regulation of anatomical structure size	9/407	497/18493	0.000544308	0.0119849	0.00923096	VAV1/CXCL12/ARPC1B/GSN/NCK1/SEMA4D/CTTN/RHOBTB2/AKT1	9
GO:0048013	BP	GO:0048013	ephrin receptor signaling pathway	4/407	80/18493	0.000550369	0.0120071	0.00924811	PTK2/ARHGEF7/ARPC1B/NCK1	4
GO:0010594	BP	GO:0010594	regulation of endothelial cell migration	6/407	222/18493	0.000628837	0.0135943	0.0104706	BCAR1/PTK2/FGFR1/ANGPT2/FBXW7/AKT1	6
GO:0030212	BP	GO:0030212	hyaluronan metabolic process	3/407	36/18493	0.000641822	0.0136273	0.010496	HYAL3/HYAL1/AKT1	3
GO:0060416	BP	GO:0060416	response to growth hormone	3/407	36/18493	0.000641822	0.0136273	0.010496	PXN/PTK2/AKT1	3
GO:0097581	BP	GO:0097581	lamellipodium organization	4/407	84/18493	0.000661929	0.0139298	0.010729	ARHGEF7/ABLIM1/NCK1/CTTN	4
GO:0038083	BP	GO:0038083	peptidyl-tyrosine autophosphorylation	3/407	37/18493	0.000696088	0.0145202	0.0111837	PTK2/LCK/ABL2	3
GO:0046777	BP	GO:0046777	protein autophosphorylation	6/407	227/18493	0.000706533	0.0146099	0.0112528	PTK2/FGFR1/LCK/ABL2/DAPK2/AKT1	6
GO:0030168	BP	GO:0030168	platelet activation	5/407	152/18493	0.000754897	0.0152249	0.0117265	GNAS/VAV1/DGKA/LCK/PIK3CD	5
GO:0070555	BP	GO:0070555	response to interleukin-1	5/407	152/18493	0.000754897	0.0152249	0.0117265	RELA/IKBKG/HYAL3/HYAL1/IL1R2	5
GO:0006112	BP	GO:0006112	energy reserve metabolic process	4/407	87/18493	0.000755485	0.0152249	0.0117265	PRKAG2/GNAS/LEPR/AKT1	4
GO:0032147	BP	GO:0032147	activation of protein kinase activity	7/407	323/18493	0.000822082	0.0164278	0.012653	PRKAG2/PRKACB/PAK4/IKBKG/NRG1/DUSP6/AKT1	7
GO:0030336	BP	GO:0030336	negative regulation of cell migration	7/407	324/18493	0.000837074	0.016588	0.0127764	TPM1/DAG1/CXCL12/CCL28/NRG1/ANGPT2/AKT1	7
GO:0006654	BP	GO:0006654	phosphatidic acid biosynthetic process	3/407	40/18493	0.000876159	0.0172191	0.0132624	DGKA/PNPLA3/AGPAT4	3
GO:0030833	BP	GO:0030833	regulation of actin filament polymerization	5/407	158/18493	0.000898484	0.0175131	0.0134889	ARPC1B/GSN/NCK1/CTTN/RHOBTB2	5
GO:0007265	BP	GO:0007265	Ras protein signal transduction	8/407	430/18493	0.000941247	0.017848	0.0137469	VAV1/KRAS/ELMO1/ARHGEF7/NRG1/RASGRP3/KSR1/RHOBTB2	8
GO:0046473	BP	GO:0046473	phosphatidic acid metabolic process	3/407	41/18493	0.000942131	0.017848	0.0137469	DGKA/PNPLA3/AGPAT4	3
GO:0006285	BP	GO:0006285	base-excision repair, AP site formation	2/407	10/18493	0.000960701	0.017848	0.0137469	SMUG1/UNG	2
GO:0006930	BP	GO:0006930	substrate-dependent cell migration, cell extension	2/407	10/18493	0.000960701	0.017848	0.0137469	NCK1/CTTN	2
GO:0007016	BP	GO:0007016	cytoskeletal anchoring at plasma membrane	2/407	10/18493	0.000960701	0.017848	0.0137469	DAG1/TLN2	2
GO:0038063	BP	GO:0038063	collagen-activated tyrosine kinase receptor signaling pathway	2/407	10/18493	0.000960701	0.017848	0.0137469	COL4A6/COL4A5	2
GO:0048732	BP	GO:0048732	gland development	8/407	434/18493	0.00099896	0.0182782	0.0140782	DAG1/TNC/RELA/KRAS/FGFR1/NRG1/FBXW7/AKT1	8
GO:0048638	BP	GO:0048638	regulation of developmental growth	7/407	334/18493	0.000999228	0.0182782	0.0140782	PTK2/CXCL12/FGFR1/SEMA4D/CTTN/DUSP6/AKT1	7
GO:0010863	BP	GO:0010863	positive regulation of phospholipase C activity	3/407	42/18493	0.00101117	0.0183163	0.0141075	FGFR1/ABL2/NTF4	3
GO:0070997	BP	GO:0070997	neuron death	7/407	335/18493	0.00101672	0.0183163	0.0141075	KRAS/IKBKG/EGLN3/NTF4/SIAH1/FBXW7/AKT1	7
GO:0051651	BP	GO:0051651	maintenance of location in cell	4/407	95/18493	0.00105015	0.0187764	0.014462	DAG1/TLN2/GSN/AKT1	4
GO:0031648	BP	GO:0031648	protein destabilization	3/407	43/18493	0.00108333	0.0191842	0.014776	GSN/SIAH1/FBXW7	3
GO:2000146	BP	GO:2000146	negative regulation of cell motility	7/407	339/18493	0.00108909	0.0191842	0.014776	TPM1/DAG1/CXCL12/CCL28/NRG1/ANGPT2/AKT1	7
GO:0009314	BP	GO:0009314	response to radiation	8/407	443/18493	0.00113923	0.0198835	0.0153146	CXCL12/RELA/KRAS/HYAL3/HYAL1/ANGPT2/AKT1/CHEK1	8
GO:1900274	BP	GO:1900274	regulation of phospholipase C activity	3/407	44/18493	0.00115867	0.0198835	0.0153146	FGFR1/ABL2/NTF4	3
GO:0015937	BP	GO:0015937	coenzyme A biosynthetic process	2/407	11/18493	0.0011706	0.0198835	0.0153146	PPCDC/COASY	2
GO:0038007	BP	GO:0038007	netrin-activated signaling pathway	2/407	11/18493	0.0011706	0.0198835	0.0153146	PTK2/SIAH1	2
GO:1904995	BP	GO:1904995	negative regulation of leukocyte adhesion to vascular endothelial cell	2/407	11/18493	0.0011706	0.0198835	0.0153146	CXCL12/CCL28	2
GO:0030324	BP	GO:0030324	lung development	5/407	169/18493	0.00121334	0.0202869	0.0156253	DAG1/TNC/KRAS/FGFR1/FBXW7	5
GO:0007229	BP	GO:0007229	integrin-mediated signaling pathway	4/407	99/18493	0.00122419	0.0202869	0.0156253	ITGB4/BCAR1/VAV1/PTK2	4
GO:0002686	BP	GO:0002686	negative regulation of leukocyte migration	3/407	45/18493	0.00123723	0.0202869	0.0156253	CXCL12/CCL28/AKT1	3
GO:0007409	BP	GO:0007409	axonogenesis	8/407	449/18493	0.0012412	0.0202869	0.0156253	DAG1/PTK2/CXCL12/SEMA4D/CTTN/TUBB3/SIAH1/PIK3CD	8
GO:0022408	BP	GO:0022408	negative regulation of cell-cell adhesion	5/407	170/18493	0.00124554	0.0202869	0.0156253	PTK2/CXCL12/CCL28/RUNX1/AKT1	5
GO:2001235	BP	GO:2001235	positive regulation of apoptotic signaling pathway	5/407	170/18493	0.00124554	0.0202869	0.0156253	GSN/NCK1/LCK/SIAH1/FBXW7	5
GO:0030323	BP	GO:0030323	respiratory tube development	5/407	173/18493	0.00134593	0.021773	0.0167699	DAG1/TNC/KRAS/FGFR1/FBXW7	5
GO:0032868	BP	GO:0032868	response to insulin	6/407	259/18493	0.00139503	0.0222015	0.0171	BCAR1/RELA/NCK1/VAMP2/AKT1/CCND3	6
GO:0010763	BP	GO:0010763	positive regulation of fibroblast migration	2/407	12/18493	0.00140043	0.0222015	0.0171	ARHGEF7/AKT1	2
GO:0031581	BP	GO:0031581	hemidesmosome assembly	2/407	12/18493	0.00140043	0.0222015	0.0171	ITGB4/LAMB3	2
GO:0008361	BP	GO:0008361	regulation of cell size	5/407	175/18493	0.00141611	0.0223013	0.0171769	VAV1/CXCL12/SEMA4D/CTTN/AKT1	5
GO:0045185	BP	GO:0045185	maintenance of protein location	4/407	104/18493	0.00146896	0.0229815	0.0177008	DAG1/TLN2/GSN/AKT1	4
GO:0061448	BP	GO:0061448	connective tissue development	6/407	263/18493	0.00150813	0.0234401	0.018054	GNAS/COL6A3/RELA/FGFR1/HYAL3/HYAL1	6
GO:0030041	BP	GO:0030041	actin filament polymerization	5/407	178/18493	0.00152638	0.0235697	0.0181538	ARPC1B/GSN/NCK1/CTTN/RHOBTB2	5
GO:0042063	BP	GO:0042063	gliogenesis	6/407	266/18493	0.00159745	0.0245079	0.0188765	DAG1/RELA/KRAS/GSN/NRG1/AKT1	6
GO:0009223	BP	GO:0009223	pyrimidine deoxyribonucleotide catabolic process	2/407	13/18493	0.00165	0.0246773	0.0190069	SMUG1/UNG	2
GO:0038065	BP	GO:0038065	collagen-activated signaling pathway	2/407	13/18493	0.00165	0.0246773	0.0190069	COL4A6/COL4A5	2
GO:0050862	BP	GO:0050862	positive regulation of T cell receptor signaling pathway	2/407	13/18493	0.00165	0.0246773	0.0190069	RELA/LCK	2
GO:1902001	BP	GO:1902001	fatty acid transmembrane transport	2/407	13/18493	0.00165	0.0246773	0.0190069	CPT1B/AKT1	2
GO:0060425	BP	GO:0060425	lung morphogenesis	3/407	50/18493	0.00168026	0.0249304	0.0192018	DAG1/TNC/KRAS	3
GO:0046620	BP	GO:0046620	regulation of organ growth	4/407	108/18493	0.00168789	0.0249304	0.0192018	PTK2/FGFR1/DUSP6/AKT1	4
GO:0045017	BP	GO:0045017	glycerolipid biosynthetic process	6/407	273/18493	0.00182152	0.0267041	0.0205679	FGFR1/DGKA/PNPLA3/AGPAT4/FBXW7/PIK3CD	6
GO:0010975	BP	GO:0010975	regulation of neuron projection development	8/407	478/18493	0.00184166	0.0267041	0.0205679	PTK2/CXCL12/FGFR1/NCK1/SEMA4D/ABL2/CTTN/AKT1	8
GO:0050900	BP	GO:0050900	leukocyte migration	8/407	478/18493	0.00184166	0.0267041	0.0205679	VAV1/CXCL12/CCL28/LCK/DAPK2/ANGPT2/AKT1/PIK3CD	8
GO:0051353	BP	GO:0051353	positive regulation of oxidoreductase activity	3/407	52/18493	0.0018818	0.0271208	0.0208889	KRAS/ABL2/AKT1	3
GO:0006244	BP	GO:0006244	pyrimidine nucleotide catabolic process	2/407	14/18493	0.00191912	0.027492	0.0211748	SMUG1/UNG	2
GO:0031099	BP	GO:0031099	regeneration	5/407	188/18493	0.00193994	0.0276238	0.0212763	DAG1/TNC/CXCL12/GSN/ANGPT2	5
GO:0070252	BP	GO:0070252	actin-mediated cell contraction	4/407	114/18493	0.00205732	0.0291209	0.0224295	TPM3/TPM1/TPM4/TPM2	4
GO:0031295	BP	GO:0031295	T cell costimulation	3/407	54/18493	0.00209781	0.0293447	0.0226018	VAV1/LCK/AKT1	3
GO:0045123	BP	GO:0045123	cellular extravasation	3/407	54/18493	0.00209781	0.0293447	0.0226018	CXCL12/CCL28/PIK3CD	3
GO:0035729	BP	GO:0035729	cellular response to hepatocyte growth factor stimulus	2/407	15/18493	0.00220761	0.0303966	0.023412	BCAR1/RELA	2
GO:0031294	BP	GO:0031294	lymphocyte costimulation	3/407	55/18493	0.00221136	0.0303966	0.023412	VAV1/LCK/AKT1	3
GO:0070498	BP	GO:0070498	interleukin-1-mediated signaling pathway	3/407	55/18493	0.00221136	0.0303966	0.023412	RELA/IKBKG/IL1R2	3
GO:0060541	BP	GO:0060541	respiratory system development	5/407	194/18493	0.00222438	0.0303998	0.0234145	DAG1/TNC/KRAS/FGFR1/FBXW7	5
GO:0018108	BP	GO:0018108	peptidyl-tyrosine phosphorylation	7/407	387/18493	0.00231506	0.0314584	0.0242298	PTK2/FGFR1/SEMA4D/LCK/ABL2/NRG1/FBXW7	7
GO:0018212	BP	GO:0018212	peptidyl-tyrosine modification	7/407	390/18493	0.00241725	0.0326604	0.0251556	PTK2/FGFR1/SEMA4D/LCK/ABL2/NRG1/FBXW7	7
GO:0046626	BP	GO:0046626	regulation of insulin receptor signaling pathway	3/407	57/18493	0.00244972	0.0327272	0.0252071	RELA/NCK1/CCND3	3
GO:0050854	BP	GO:0050854	regulation of antigen receptor-mediated signaling pathway	3/407	57/18493	0.00244972	0.0327272	0.0252071	RELA/LCK/RUNX1	3
GO:0022612	BP	GO:0022612	gland morphogenesis	4/407	120/18493	0.00247924	0.0329366	0.0253683	DAG1/TNC/FGFR1/FBXW7	4
GO:0015936	BP	GO:0015936	coenzyme A metabolic process	2/407	16/18493	0.00251529	0.0330462	0.0254528	PPCDC/COASY	2
GO:0030214	BP	GO:0030214	hyaluronan catabolic process	2/407	16/18493	0.00251529	0.0330462	0.0254528	HYAL3/HYAL1	2
GO:0046718	BP	GO:0046718	viral entry into host cell	4/407	121/18493	0.00255492	0.0333824	0.0257117	DAG1/GSN/HYAL3/HYAL1	4
GO:0010518	BP	GO:0010518	positive regulation of phospholipase activity	3/407	58/18493	0.00257463	0.0334562	0.0257685	FGFR1/ABL2/NTF4	3
GO:0050853	BP	GO:0050853	B cell receptor signaling pathway	4/407	122/18493	0.00263217	0.033834	0.0260596	BCAR1/LCK/RUNX1/PIK3CD	4
GO:1903038	BP	GO:1903038	negative regulation of leukocyte cell-cell adhesion	4/407	122/18493	0.00263217	0.033834	0.0260596	CXCL12/CCL28/RUNX1/AKT1	4
GO:0050870	BP	GO:0050870	positive regulation of T cell activation	5/407	202/18493	0.0026495	0.0338738	0.0260902	VAV1/NCK1/LCK/RUNX1/AKT1	5
GO:0046434	BP	GO:0046434	organophosphate catabolic process	5/407	203/18493	0.00270651	0.0344175	0.026509	PRKAG1/PRKAG2/LIPG/SMUG1/UNG	5
GO:1901214	BP	GO:1901214	regulation of neuron death	6/407	296/18493	0.00272861	0.0345141	0.0265834	KRAS/IKBKG/EGLN3/NTF4/FBXW7/AKT1	6
GO:0006639	BP	GO:0006639	acylglycerol metabolic process	4/407	124/18493	0.00279144	0.035122	0.0270516	DGKA/PNPLA3/MGLL/FBXW7	4
GO:0035728	BP	GO:0035728	response to hepatocyte growth factor	2/407	17/18493	0.00284197	0.0355695	0.0273963	BCAR1/RELA	2
GO:0006638	BP	GO:0006638	neutral lipid metabolic process	4/407	125/18493	0.00287351	0.0357759	0.0275553	DGKA/PNPLA3/MGLL/FBXW7	4
GO:0044242	BP	GO:0044242	cellular lipid catabolic process	5/407	207/18493	0.00294346	0.036456	0.0280791	CPT1B/LIPG/PNPLA3/MGLL/AKT1	5
GO:1900076	BP	GO:1900076	regulation of cellular response to insulin stimulus	3/407	61/18493	0.00297275	0.036628	0.0282115	RELA/NCK1/CCND3	3
GO:0032271	BP	GO:0032271	regulation of protein polymerization	5/407	208/18493	0.00300497	0.0368341	0.0283703	ARPC1B/GSN/NCK1/CTTN/RHOBTB2	5
GO:0010810	BP	GO:0010810	regulation of cell-substrate adhesion	5/407	209/18493	0.00306741	0.0372158	0.0286643	DAG1/PTK2/CCL28/ARHGEF7/ANGPT2	5
GO:0051701	BP	GO:0051701	interaction with host	5/407	209/18493	0.00306741	0.0372158	0.0286643	DAG1/GSN/CTNND1/HYAL3/HYAL1	5
GO:0044786	BP	GO:0044786	cell cycle DNA replication	3/407	62/18493	0.00311338	0.0375818	0.0289462	FGFR1/POLD3/FBXW7	3
GO:0050920	BP	GO:0050920	regulation of chemotaxis	5/407	210/18493	0.00313077	0.0376009	0.0289609	CXCL12/FGFR1/SEMA4D/DAPK2/ANGPT2	5
GO:0050863	BP	GO:0050863	regulation of T cell activation	6/407	305/18493	0.00316319	0.0377993	0.0291137	VAV1/GSN/NCK1/LCK/RUNX1/AKT1	6
GO:0009416	BP	GO:0009416	response to light stimulus	6/407	308/18493	0.00331896	0.0394624	0.0303947	RELA/KRAS/HYAL3/HYAL1/AKT1/CHEK1	6
GO:1903039	BP	GO:1903039	positive regulation of leukocyte cell-cell adhesion	5/407	214/18493	0.00339373	0.0401053	0.0308898	VAV1/NCK1/LCK/RUNX1/AKT1	5
GO:0006220	BP	GO:0006220	pyrimidine nucleotide metabolic process	3/407	64/18493	0.00340675	0.0401053	0.0308898	AGPAT4/SMUG1/UNG	3
GO:0001558	BP	GO:0001558	regulation of cell growth	7/407	416/18493	0.00345591	0.0404835	0.0311811	BCAR1/PAK4/CXCL12/SEMA4D/CTTN/HYAL1/AKT1	7
GO:0007568	BP	GO:0007568	aging	6/407	311/18493	0.00348039	0.0405704	0.0312481	DAG1/RELA/KRAS/GSN/AKT1/CHEK1	6
GO:0007584	BP	GO:0007584	response to nutrient	5/407	216/18493	0.00353101	0.0409597	0.0315479	TNC/RELA/CCL28/GSN/LIPG	5
GO:0030032	BP	GO:0030032	lamellipodium assembly	3/407	67/18493	0.00387763	0.0441895	0.0340355	ARHGEF7/ABLIM1/NCK1	3
GO:0006470	BP	GO:0006470	protein dephosphorylation	6/407	318/18493	0.00387979	0.0441895	0.0340355	NCK1/LCK/PPP1R14A/DUSP6/CDC25B/PPP2R3A	6
GO:0051235	BP	GO:0051235	maintenance of location	6/407	318/18493	0.00387979	0.0441895	0.0340355	DAG1/TLN2/GSN/LCK/FBXW7/AKT1	6
GO:0030048	BP	GO:0030048	actin filament-based movement	4/407	136/18493	0.00388782	0.0441895	0.0340355	TPM3/TPM1/TPM4/TPM2	4
GO:0009264	BP	GO:0009264	deoxyribonucleotide catabolic process	2/407	20/18493	0.00393421	0.0441895	0.0340355	SMUG1/UNG	2
GO:0071214	BP	GO:0071214	cellular response to abiotic stimulus	6/407	319/18493	0.00393952	0.0441895	0.0340355	DAG1/MYLK/HYAL3/HYAL1/AKT1/CHEK1	6
GO:0104004	BP	GO:0104004	cellular response to environmental stimulus	6/407	319/18493	0.00393952	0.0441895	0.0340355	DAG1/MYLK/HYAL3/HYAL1/AKT1/CHEK1	6
GO:0000302	BP	GO:0000302	response to reactive oxygen species	5/407	224/18493	0.00412031	0.0460004	0.0354304	TPM1/PXN/RELA/HYAL1/AKT1	5
GO:0071902	BP	GO:0071902	positive regulation of protein serine/threonine kinase activity	6/407	323/18493	0.00418526	0.0463765	0.03572	KRAS/IKBKG/FGFR1/NRG1/DUSP6/CCND3	6
GO:0034332	BP	GO:0034332	adherens junction organization	4/407	139/18493	0.0042016	0.0463765	0.03572	PTK2/ARHGEF7/CTTN/CTNND1	4
GO:0010517	BP	GO:0010517	regulation of phospholipase activity	3/407	69/18493	0.0042125	0.0463765	0.03572	FGFR1/ABL2/NTF4	3
GO:0009166	BP	GO:0009166	nucleotide catabolic process	4/407	140/18493	0.00430989	0.0466464	0.0359279	PRKAG1/PRKAG2/SMUG1/UNG	4
GO:0009219	BP	GO:0009219	pyrimidine deoxyribonucleotide metabolic process	2/407	21/18493	0.00433509	0.0466464	0.0359279	SMUG1/UNG	2
GO:0046386	BP	GO:0046386	deoxyribose phosphate catabolic process	2/407	21/18493	0.00433509	0.0466464	0.0359279	SMUG1/UNG	2
GO:0050857	BP	GO:0050857	positive regulation of antigen receptor-mediated signaling pathway	2/407	21/18493	0.00433509	0.0466464	0.0359279	RELA/LCK	2
GO:1904994	BP	GO:1904994	regulation of leukocyte adhesion to vascular endothelial cell	2/407	21/18493	0.00433509	0.0466464	0.0359279	CXCL12/CCL28	2
GO:0014068	BP	GO:0014068	positive regulation of phosphatidylinositol 3-kinase signaling	3/407	70/18493	0.00438631	0.0467742	0.0360263	PTK2/FGFR1/SEMA4D	3
GO:0060193	BP	GO:0060193	positive regulation of lipase activity	3/407	70/18493	0.00438631	0.0467742	0.0360263	FGFR1/ABL2/NTF4	3
GO:0051402	BP	GO:0051402	neuron apoptotic process	5/407	230/18493	0.00460622	0.0489	0.0376637	KRAS/EGLN3/NTF4/SIAH1/FBXW7	5
GO:0031252	CC	GO:0031252	cell leading edge	14/407	390/19659	1.68636e-09	1.33489e-07	1.01955e-07	TPM1/ITGB4/DAG1/PXN/TLN2/BCAR1/MYLK/PTK2/ARHGEF7/GSN/ABLIM1/CTTN/CTNND1/KSR1	14
GO:0005925	CC	GO:0005925	focal adhesion	14/407	402/19659	2.48877e-09	1.33489e-07	1.01955e-07	ITGB4/TPM4/DAG1/PXN/TLN2/BCAR1/PAK4/PTK2/TNC/KRAS/ARHGEF7/ARPC1B/GSN/CTTN	14
GO:0005924	CC	GO:0005924	cell-substrate adherens junction	14/407	405/19659	2.7375e-09	1.33489e-07	1.01955e-07	ITGB4/TPM4/DAG1/PXN/TLN2/BCAR1/PAK4/PTK2/TNC/KRAS/ARHGEF7/ARPC1B/GSN/CTTN	14
GO:0015629	CC	GO:0015629	actin cytoskeleton	15/407	483/19659	3.00571e-09	1.33489e-07	1.01955e-07	TPM3/TPM1/TPM4/TPM2/PXN/TLN2/BCAR1/MYLK/PTK2/ARPC1B/GSN/ABLIM1/ABL2/CTTN/CALD1	15
GO:0030055	CC	GO:0030055	cell-substrate junction	14/407	409/19659	3.1044e-09	1.33489e-07	1.01955e-07	ITGB4/TPM4/DAG1/PXN/TLN2/BCAR1/PAK4/PTK2/TNC/KRAS/ARHGEF7/ARPC1B/GSN/CTTN	14
GO:0001725	CC	GO:0001725	stress fiber	7/407	59/19659	7.36227e-09	2.26127e-07	1.72709e-07	TPM3/TPM1/TPM4/PXN/MYLK/PTK2/ABLIM1	7
GO:0097517	CC	GO:0097517	contractile actin filament bundle	7/407	59/19659	7.36227e-09	2.26127e-07	1.72709e-07	TPM3/TPM1/TPM4/PXN/MYLK/PTK2/ABLIM1	7
GO:0030027	CC	GO:0030027	lamellipodium	10/407	188/19659	1.06433e-08	2.86038e-07	2.18467e-07	DAG1/PXN/BCAR1/MYLK/PTK2/ARHGEF7/GSN/ABLIM1/CTTN/CTNND1	10
GO:0032432	CC	GO:0032432	actin filament bundle	7/407	67/19659	1.82399e-08	4.35731e-07	3.32798e-07	TPM3/TPM1/TPM4/PXN/MYLK/PTK2/ABLIM1	7
GO:0042641	CC	GO:0042641	actomyosin	7/407	71/19659	2.7498e-08	5.91206e-07	4.51545e-07	TPM3/TPM1/TPM4/PXN/MYLK/PTK2/ABLIM1	7
GO:0005604	CC	GO:0005604	basement membrane	6/407	92/19659	3.31664e-06	6.48253e-05	4.95116e-05	DAG1/LAMB3/LAMB4/TNC/COL4A6/COL4A5	6
GO:0001726	CC	GO:0001726	ruffle	7/407	167/19659	9.29393e-06	0.000166516	0.00012718	TPM1/TLN2/BCAR1/ARHGEF7/GSN/CTTN/KSR1	7
GO:0005865	CC	GO:0005865	striated muscle thin filament	4/407	31/19659	1.02755e-05	0.00016994	0.000129795	TPM3/TPM1/TPM4/TPM2	4
GO:0036379	CC	GO:0036379	myofilament	4/407	32/19659	1.17038e-05	0.000179737	0.000137278	TPM3/TPM1/TPM4/TPM2	4
GO:0005938	CC	GO:0005938	cell cortex	8/407	292/19659	4.55462e-05	0.000652829	0.000498611	TPM4/PXN/PTK2/ARHGEF7/GSN/CTTN/CALD1/CTNND1	8
GO:0044420	CC	GO:0044420	extracellular matrix component	4/407	49/19659	6.51174e-05	0.000875015	0.00066831	LAMB3/TNC/COL4A6/COL4A5	4
GO:0005884	CC	GO:0005884	actin filament	5/407	99/19659	7.7958e-05	0.000985939	0.00238129	TPM3/TPM1/TPM4/TPM2/CTTN	5
GO:0002102	CC	GO:0002102	podosome	3/407	30/19659	0.000311736	0.00372351	0.00284391	TPM4/GSN/CTTN	3
GO:0030016	CC	GO:0030016	myofibril	6/407	218/19659	0.000415119	0.0046974	0.00358773	TPM3/TPM1/TPM4/DAG1/TPM2/CALD1	6
GO:0043292	CC	GO:0043292	contractile fiber	6/407	229/19659	0.000538435	0.00578818	0.00442084	TPM3/TPM1/TPM4/DAG1/TPM2/CALD1	6
GO:0062023	CC	GO:0062023	collagen-containing extracellular matrix	7/407	332/19659	0.000676426	0.00692531	0.00528935	DAG1/LAMB3/COL6A3/LAMB4/TNC/COL4A6/COL4A5	7
GO:0044448	CC	GO:0044448	cell cortex part	5/407	168/19659	0.000901895	0.00881398	0.00673185	TPM4/GSN/CTTN/CALD1/CTNND1	5
GO:0061695	CC	GO:0061695	transferase complex, transferring phosphorus-containing groups	6/407	259/19659	0.00102227	0.00955598	0.00729857	PRKAG1/PRKAG2/IKBKG/POLD3/PIK3CD/CCND3	6
GO:0030863	CC	GO:0030863	cortical cytoskeleton	4/407	102/19659	0.00109306	0.00979199	0.00747883	TPM4/GSN/CTTN/CALD1	4
GO:0099568	CC	GO:0099568	cytoplasmic region	8/407	479/19659	0.00127203	0.0107943	0.00824435	TPM4/PXN/PTK2/ARHGEF7/GSN/CTTN/CALD1/CTNND1	8
GO:1902911	CC	GO:1902911	protein kinase complex	4/407	107/19659	0.00130536	0.0107943	0.00824435	PRKAG1/PRKAG2/IKBKG/CCND3	4
GO:0032045	CC	GO:0032045	guanyl-nucleotide exchange factor complex	2/407	13/19659	0.00146299	0.0116498	0.00889774	ELMO1/RASGRP3	2
GO:0031588	CC	GO:0031588	nucleotide-activated protein kinase complex	2/407	14/19659	0.00170192	0.0127935	0.00977131	PRKAG1/PRKAG2	2
GO:0019898	CC	GO:0019898	extrinsic component of membrane	6/407	287/19659	0.00172564	0.0127935	0.00977131	GNAS/KRAS/MGLL/LCK/CTNND1/PIK3CD	6
GO:0044449	CC	GO:0044449	contractile fiber part	5/407	214/19659	0.00261567	0.0187456	0.0143174	TPM3/TPM1/TPM4/DAG1/TPM2	5
GO:0016010	CC	GO:0016010	dystrophin-associated glycoprotein complex	2/407	19/19659	0.00315249	0.020539	0.0156871	DAG1/SGCD	2
GO:0090665	CC	GO:0090665	glycoprotein complex	2/407	19/19659	0.00315249	0.020539	0.0156871	DAG1/SGCD	2
GO:0098644	CC	GO:0098644	complex of collagen trimers	2/407	19/19659	0.00315249	0.020539	0.0156871	COL4A6/COL4A5	2
GO:0019897	CC	GO:0019897	extrinsic component of plasma membrane	4/407	162/19659	0.00582072	0.0368075	0.0281124	GNAS/KRAS/LCK/CTNND1	4
GO:0031012	CC	GO:0031012	extracellular matrix	7/407	490/19659	0.00602405	0.0370049	0.0282632	DAG1/LAMB3/COL6A3/LAMB4/TNC/COL4A6/COL4A5	7
GO:0005581	CC	GO:0005581	collagen trimer	3/407	87/19659	0.00678988	0.0405507	0.0309714	COL6A3/COL4A6/COL4A5	3
GO:0031234	CC	GO:0031234	extrinsic component of cytoplasmic side of plasma membrane	3/407	89/19659	0.0072289	0.0420058	0.0320827	GNAS/KRAS/LCK	3
GO:0003779	MF	GO:0003779	actin binding	13/85	421/17632	1.05892e-07	3.01793e-05	2.4188e-05	TPM3/TPM1/TPM4/DAG1/TPM2/TLN2/MYLK/PTK2/ARPC1B/GSN/ABLIM1/ABL2/CALD1	13
GO:0051015	MF	GO:0051015	actin filament binding	9/85	190/17632	3.29646e-07	4.69746e-05	3.76491e-05	TPM3/TPM1/TPM4/TPM2/TLN2/ARPC1B/GSN/ABLIM1/ABL2	9
GO:0004674	MF	GO:0004674	protein serine/threonine kinase activity	11/85	455/17632	1.14518e-05	0.00108793	0.00275734	PRKAG1/PRKAG2/PRKACB/PAK4/MYLK/GRK6/LIMK2/DAPK2/AKT1/CHEK1/CCND3	11
GO:0046934	MF	GO:0046934	phosphatidylinositol-4,5-bisphosphate 3-kinase activity	5/85	68/17632	1.89835e-05	0.0013363	0.00107101	VAV1/FGFR1/LCK/NRG1/PIK3CD	5
GO:0052813	MF	GO:0052813	phosphatidylinositol bisphosphate kinase activity	5/85	71/17632	2.34438e-05	0.0013363	0.00107101	VAV1/FGFR1/LCK/NRG1/PIK3CD	5
GO:0035004	MF	GO:0035004	phosphatidylinositol 3-kinase activity	5/85	79/17632	3.93749e-05	0.00187031	0.00149901	VAV1/FGFR1/LCK/NRG1/PIK3CD	5
GO:0051219	MF	GO:0051219	phosphoprotein binding	5/85	82/17632	4.71335e-05	0.00191901	0.00153804	VAV1/LCK/ABL2/FBXW7/MID1	5
GO:0008307	MF	GO:0008307	structural constituent of muscle	4/85	44/17632	5.89433e-05	0.00209986	0.00168299	TPM1/TPM4/DAG1/TPM2	4
GO:0045309	MF	GO:0045309	protein phosphorylated amino acid binding	4/85	49/17632	9.03261e-05	0.00286033	0.00229249	VAV1/LCK/ABL2/FBXW7	4
GO:0042169	MF	GO:0042169	SH2 domain binding	3/85	33/17632	0.000531391	0.0142115	0.0113902	DAG1/PTK2/LCK	3
GO:0050839	MF	GO:0050839	cell adhesion molecule binding	9/85	486/17632	0.000548512	0.0142115	0.0113902	ITGB4/PXN/PAK4/CXCL12/NCK1/NRG1/CTTN/CALD1/CTNND1	9
GO:0030020	MF	GO:0030020	extracellular matrix structural constituent conferring tensile strength	3/85	37/17632	0.000746323	0.0177252	0.0142063	COL6A3/COL4A6/COL4A5	3
GO:0001784	MF	GO:0001784	phosphotyrosine residue binding	3/85	40/17632	0.000939161	0.0192564	0.0154335	VAV1/LCK/ABL2	3
GO:0017166	MF	GO:0017166	vinculin binding	2/85	10/17632	0.00100792	0.0192564	0.0154335	DAG1/PXN	2
GO:0005085	MF	GO:0005085	guanyl-nucleotide exchange factor activity	7/85	327/17632	0.00101349	0.0192564	0.0154335	VAV1/PTK2/ELMO1/ARHGEF7/FGFR1/NRG1/RASGRP3	7
GO:0004715	MF	GO:0004715	non-membrane spanning protein tyrosine kinase activity	3/85	46/17632	0.00141325	0.0236351	0.018943	PTK2/LCK/ABL2	3
GO:0005088	MF	GO:0005088	Ras guanyl-nucleotide exchange factor activity	6/85	254/17632	0.00142527	0.0236351	0.018943	VAV1/PTK2/ARHGEF7/FGFR1/NRG1/RASGRP3	6
GO:0005200	MF	GO:0005200	structural constituent of cytoskeleton	4/85	102/17632	0.00149275	0.0236351	0.018943	TPM1/TLN2/ARPC1B/TUBB3	4
GO:0004713	MF	GO:0004713	protein tyrosine kinase activity	5/85	177/17632	0.00165311	0.0241525	0.0193577	PTK2/FGFR1/LCK/ABL2/NRG1	5
GO:0016208	MF	GO:0016208	AMP binding	2/85	13/17632	0.00173071	0.0241525	0.0193577	PRKAG1/PRKAG2	2
GO:0019887	MF	GO:0019887	protein kinase regulator activity	5/85	180/17632	0.00177966	0.0241525	0.0193577	PRKAG1/PRKAG2/NCK1/NRG1/CCND3	5
GO:0008374	MF	GO:0008374	O-acyltransferase activity	3/85	51/17632	0.0019055	0.0246849	0.0197844	CPT1B/PNPLA3/AGPAT4	3
GO:0019104	MF	GO:0019104	DNA N-glycosylase activity	2/85	14/17632	0.00201284	0.0249418	0.0199903	SMUG1/UNG	2
GO:0015929	MF	GO:0015929	hexosaminidase activity	2/85	15/17632	0.00231525	0.0274936	0.0220355	HYAL3/HYAL1	2
GO:0016798	MF	GO:0016798	hydrolase activity, acting on glycosyl bonds	4/85	118/17632	0.00254316	0.0283766	0.0227432	SMUG1/UNG/HYAL3/HYAL1	4
GO:0031625	MF	GO:0031625	ubiquitin protein ligase binding	6/85	286/17632	0.00258874	0.0283766	0.0227432	PRKACB/PXN/RELA/IKBKG/FBXW7/MID1	6
GO:0005178	MF	GO:0005178	integrin binding	4/85	126/17632	0.00322208	0.032743	0.0262427	ITGB4/PXN/CXCL12/NRG1	4
GO:0019207	MF	GO:0019207	kinase regulator activity	5/85	208/17632	0.00332754	0.032743	0.0262427	PRKAG1/PRKAG2/NCK1/NRG1/CCND3	5
GO:0044389	MF	GO:0044389	ubiquitin-like protein ligase binding	6/85	301/17632	0.00333174	0.032743	0.0262427	PRKACB/PXN/RELA/IKBKG/FBXW7/MID1	6
GO:0038191	MF	GO:0038191	neuropilin binding	2/85	19/17632	0.00372368	0.0335854	0.0269179	PXN/SEMA4D	2
GO:0030971	MF	GO:0030971	receptor tyrosine kinase binding	3/85	65/17632	0.00380788	0.0335854	0.0269179	NCK1/NRG1/ANGPT2	3
GO:0019903	MF	GO:0019903	protein phosphatase binding	4/85	133/17632	0.00390963	0.0335854	0.0269179	PXN/PTK2/LCK/AKT1	4
GO:0003841	MF	GO:0003841	1-acylglycerol-3-phosphate O-acyltransferase activity	2/85	20/17632	0.00412452	0.0335854	0.0269179	PNPLA3/AGPAT4	2
GO:0042171	MF	GO:0042171	lysophosphatidic acid acyltransferase activity	2/85	20/17632	0.00412452	0.0335854	0.0269179	PNPLA3/AGPAT4	2
GO:0071617	MF	GO:0071617	lysophospholipid acyltransferase activity	2/85	20/17632	0.00412452	0.0335854	0.0269179	PNPLA3/AGPAT4	2
GO:0016799	MF	GO:0016799	hydrolase activity, hydrolyzing N-glycosyl compounds	2/85	21/17632	0.00454446	0.035977	0.0288347	SMUG1/UNG	2
GO:0004806	MF	GO:0004806	triglyceride lipase activity	2/85	24/17632	0.00591705	0.0455773	0.0365292	LIPG/PNPLA3	2

## Sheet: S6_2_KEGG
Supplementary Table S6_2. KEGG analysis resluts of CASEs.
KEGG_ID	Description	GeneRatio	BgRatio	P-value	P.adjust	FDR	Gene ID	Count
KEGG_HUMAN_PAPILLOMAVIRUS_INFECTION	HUMAN PAPILLOMAVIRUS INFECTION	19/407	330/5266	1.91562e-09	1.96351e-07	9.07399e-08	3691/5567/2778/3914/5829/1293/22798/5747/3371/1288/5970/3845/8517/148327/5523/1287/207/5293/896	19
KEGG_PI3K_AKT_SIGNALING_PATHWAY	PI3K-AKT SIGNALING PATHWAY	19/407	354/5266	6.15196e-09	4.20384e-07	1.94273e-07	3691/3914/1293/22798/5747/3371/1288/5970/3845/8517/2260/148327/4909/5523/285/1287/207/5293/896	19
KEGG_FOCAL_ADHESION	FOCAL ADHESION	16/407	201/5266	6.04845e-08	5.86699e-06	3.69274e-06	3691/3914/5829/83660/9564/7409/10298/1293/4638/22798/5747/3371/1288/207/5293/896	16
KEGG_AMOEBIASIS	AMOEBIASIS	10/407	102/5266	1.42652e-07	4.87396e-06	2.25241e-06	5567/2778/3914/22798/5747/1288/5970/7850/1287/5293	10
KEGG_CHEMOKINE_SIGNALING_PATHWAY	CHEMOKINE SIGNALING PATHWAY	14/407	190/5266	1.16343e-06	5.64265e-05	3.55153e-05	5567/5829/9564/7409/5747/6387/5970/3845/56477/2870/9844/8517/207/5293	14
KEGG_RAS_SIGNALING_PATHWAY	RAS SIGNALING PATHWAY	13/407	232/5266	1.26622e-06	2.35978e-05	1.09053e-05	5567/10298/5970/3845/8517/2260/27/25780/4909/285/8844/207/5293	13
KEGG_ECM_RECEPTOR_INTERACTION	ECM-RECEPTOR INTERACTION	8/407	88/5266	4.85152e-06	6.6304e-05	3.06412e-05	3691/1605/3914/1293/22798/3371/1288/1287	8
KEGG_REGULATION_OF_ACTIN_CYTOSKELETON	REGULATION OF ACTIN CYTOSKELETON	14/407	216/5266	5.36305e-06	0.00014593	9.18497e-05	3691/5829/9564/7409/10298/4638/5747/3845/8874/3985/10095/2260/2934/5293	14
KEGG_HYPERTROPHIC_CARDIOMYOPATHY_HCM	HYPERTROPHIC CARDIOMYOPATHY HCM	9/407	85/5266	6.01774e-06	0.00014593	9.18497e-05	7170/5571/7168/3691/7171/1605/6444/51422/7169	9
KEGG_DILATED_CARDIOMYOPATHY	DILATED CARDIOMYOPATHY	9/407	92/5266	1.16108e-05	0.00022525	0.000141775	7170/7168/3691/7171/1605/6444/7169/5567/2778	9
KEGG_PATHWAYS_IN_CANCER	PATHWAYS IN CANCER	16/407	328/5266	3.9894e-05	0.0005419	0.000341077	7170/3914/22798/5747/1288/5970/3845/8517/2260/8031/112399/23604/861/6921/207/5293	16
KEGG_T_CELL_RECEPTOR_SIGNALING_PATHWAY	T CELL RECEPTOR SIGNALING PATHWAY	9/407	108/5266	4.2607e-05	0.0005419	0.000341077	7409/10298/5970/3845/8517/4690/3932/207/5293	9
KEGG_SMALL_CELL_LUNG_CANCER	SMALL CELL LUNG CANCER	8/407	84/5266	4.46928e-05	0.0005419	0.000341077	3914/22798/5747/1288/5970/8517/207/5293	8
KEGG_ERBB_SIGNALING_PATHWAY	ERBB SIGNALING PATHWAY	8/407	87/5266	5.76562e-05	0.000621405	0.000391118	10298/5747/3845/4690/27/3084/207/5293	8
KEGG_VIRAL_CARCINOGENESIS	VIRAL CARCINOGENESIS	10/407	201/5266	6.53011e-05	0.000461611	0.000213325	5567/5829/5970/3845/8517/2934/148327/5293/1111/896	10
KEGG_ADIPOCYTOKINE_SIGNALING_PATHWAY	ADIPOCYTOKINE SIGNALING PATHWAY	7/407	67/5266	7.59005e-05	0.000736234	0.000463392	5571/51422/5970/8517/3953/1375/207	7
KEGG_B_CELL_RECEPTOR_SIGNALING_PATHWAY	B CELL RECEPTOR SIGNALING PATHWAY	7/407	75/5266	0.000156517	0.0013802	0.000868709	7409/5970/3845/8517/25780/207/5293	7
KEGG_ECM_RECEPTOR_INTERACTION	ECM RECEPTOR INTERACTION	7/407	84/5266	0.00031867	0.00241915	0.00152263	3691/1605/3914/1293/22798/3371/1288	7
KEGG_ACUTE_MYELOID_LEUKEMIA	ACUTE MYELOID LEUKEMIA	6/407	60/5266	0.000324216	0.00241915	0.00152263	5970/3845/8517/861/207/5293	6
KEGG_PROSTATE_CANCER	PROSTATE CANCER	7/407	89/5266	0.000455026	0.00315268	0.00198432	5970/3845/8517/2260/148327/207/5293	7
KEGG_RENAL_CELL_CARCINOMA	RENAL CELL CARCINOMA	6/407	70/5266	0.000749075	0.00484402	0.00304887	10298/3845/112399/6921/207/5293	6
KEGG_PRIMARY_IMMUNODEFICIENCY	PRIMARY IMMUNODEFICIENCY	3/407	37/5266	0.0076225	0.0217911	0.0100704	8517/3932/7374	3
KEGG_UBIQUITIN_MEDIATED_PROTEOLYSIS	UBIQUITIN MEDIATED PROTEOLYSIS	5/407	136/5266	0.0167453	0.0394573	0.0182344	6921/6477/55294/23221/4281	5
KEGG_APOPTOSIS	APOPTOSIS	5/407	136/5266	0.0167453	0.0394573	0.0182344	5970/3845/8517/207/5293	5
KEGG_NF_KAPPA_B_SIGNALING_PATHWAY	NF-KAPPA B SIGNALING PATHWAY	4/407	102/5266	0.0256652	0.0548323	0.0253397	6387/5970/8517/3932	4
KEGG_CELL_CYCLE	CELL CYCLE	4/407	124/5266	0.047344	0.0864355	0.0399445	994/4176/1111/896	4
