# Supplementary material for: Comprehensive characterization of the alternative splicing landscape in head and neck squamous cell carcinoma reveals novel events associated with tumorigenesis and the immune microenvironment
Source: Theranostics. 2019 Oct 14;9(25):7648–65. doi: 10.7150/thno.36585 (PMC6831462; doi:10.7150/thno.36585)
Supplement: Supplementary file 2 — Supplementary tables. [file thnov09p7648s2.zip › Table S7.xlsx]

## Sheet: S7_1_SF_CASEs
Supplementary Table S7_1. Correlation between splicing factor and cancer-associated AS events
Symbol_ID	Splicing Factor	Pearson's coefficient	adjusted_P_value
FASTK_RI_82335	TIA1	0.67392	4.22e-65
FASTK_RI_82335	SRSF11	0.635922	5.57e-56
FASTK_RI_82335	PTBP2	0.623884	2.37e-53
SYTL1_AP_1321	SRSF11	0.615541	2.18e-51
VAMP2_RI_39105	SRSF11	0.611078	1.12e-50
PXN_AP_24743	PTBP2	0.603315	4.08e-49
MYO5A_ES_30660	CELF2	0.602956	5.83e-48
FXYD3_RI_49035	TIA1	0.597057	1.03e-44
VAMP2_RI_39105	TIA1	0.591197	9.22e-47
ACOT7_AP_390	CELF2	0.589704	1.77e-46
RBM3_RI_88998	SRSF11	0.584705	1.53e-45
CTTN_ES_17403	PTBP2	0.574991	9.16e-44
FXYD3_RI_49035	PTBP2	0.574437	8.84e-41
CERCAM_RI_87747	SRSF5	0.569991	7.13e-43
ALS2CL_RI_64463	SRSF11	0.567654	7.23e-42
FASTK_RI_82335	HNRNPH1	0.56764	1.85e-42
FASTK_RI_82335	RBM5	0.567184	2.22e-42
CTTN_ES_17403	TIA1	0.564084	7.71e-42
GTF2IRD2_AT_80091	CELF2	0.558856	6.09e-41
CERCAM_RI_87747	SRSF11	0.554013	4e-40
RBM3_RI_88998	TIA1	0.548213	3.66e-39
RBM3_RI_88998	PTBP2	0.54784	4.22e-39
SYTL1_AP_1321	PTBP2	0.543168	3.45e-38
SMARCD3_RI_82363	SRSF5	0.537587	2.67e-37
ALS2CL_RI_64463	PTBP2	0.533803	2.43e-36
VAMP2_RI_39105	RBM5	0.532901	1.03e-36
ZNF76_RI_75899	SRSF11	0.532395	1.24e-36
VAMP2_RI_39105	HNRNPH1	0.53045	2.48e-36
VAMP2_RI_39105	PTBP2	0.527626	6.75e-36
FXYD3_RI_49035	SRSF11	0.526589	2.14e-33
CERCAM_RI_87747	SRSF2	0.523986	2.42e-35
CTTN_ES_17403	SRSF11	0.521787	5.19e-35
SMARCD3_RI_82363	SRSF11	0.521085	9.1e-35
RNF216_AA_78674	SRSF11	0.520851	3.01e-34
ADAMTSL2_AP_88071	NOVA2	0.519235	1.25e-34
SYTL1_AP_1321	RBM5	0.518391	2.29e-34
RBM3_RI_88998	RBM5	0.517162	2.54e-34
FASTK_RI_82335	SRSF2	0.515329	4.74e-34
VAMP2_RI_39105	SRSF2	0.508654	4.43e-33
TRPV3_AT_38443	RBMX	0.50558	1.22e-32
SMARCD3_RI_82363	RBM5	0.505496	1.69e-32
MORF4L2_AA_89770	SRSF11	0.503405	3.56e-28
TMEM8B_AP_86317	DAZAP1	0.501773	1.17e-31
CCDC14_AP_66487	RBM5	0.501104	4.66e-31
CERCAM_RI_87747	TARDBP	0.499598	8.52e-32
SYTL1_AP_1321	SRSF5	0.49769	2.09e-31
RBM3_RI_88998	SRSF5	0.496324	2.43e-31
RELA_RI_16898	SRSF11	0.496124	2.59e-31
FAM134C_AD_41100	ESRP1	0.496076	2.56e-30
FASTK_RI_82335	SRSF5	0.494521	4.3e-31
PXN_AP_24743	SRSF5	0.493887	5.25e-31
SYTL1_AP_1321	ZRANB2	0.491514	1.46e-30
AQP1_AP_79157	HNRNPA2B1	0.491385	1.52e-30
ALS2CL_RI_64463	TIA1	0.490965	3.48e-30
ELMO1_AP_79266	CELF2	0.489711	3.88e-30
ZNF76_RI_75899	PTBP2	0.489258	2.24e-30
CERCAM_RI_87747	RBM5	0.488939	2.47e-30
CERCAM_RI_87747	ZRANB2	0.487402	3.98e-30
FXYD3_RI_49035	RBM5	0.486654	4.49e-28
RNF216_AA_78674	PTBP2	0.484566	3.2e-29
CERCAM_RI_87747	DAZAP1	0.480866	2.93e-29
ADD3_AP_13076	NOVA2	0.479642	8.78e-28
VAMP2_RI_39105	ZRANB2	0.479244	4.78e-29
PXN_AP_24743	SRSF11	0.478962	5.2e-29
PXN_AP_24743	RBM5	0.478713	5.61e-29
CERCAM_RI_87747	SRSF3	0.476355	1.13e-28
CERCAM_RI_87747	PTBP2	0.476023	1.25e-28
CERCAM_RI_87747	HNRNPH1	0.475791	1.34e-28
FASTK_RI_82335	SRSF7	0.475322	1.54e-28
TUBB3_AP_38166	TIA1	0.472527	3.52e-28
RNF216_AA_78674	SRSF5	0.471316	1.57e-27
ZNF331_AP_51722	SRSF6	0.471298	1.91e-24
LIMK2_AP_61833	RBMX	0.471064	5.41e-28
ZNF331_AP_51722	SRSF3	0.471055	2.03e-24
DMKN_AD_49145	RBMX	0.471023	2.2e-27
SPTBN1_AP_53576	NOVA1	0.465266	9.94e-27
YME1L1_AA_11061	HNRNPA1	0.46468	3.44e-27
CNGB1_AT_36618	TIA1	0.464275	3.86e-27
CEP290_AP_23607	TIA1	0.464061	1.49e-23
ZNF331_AP_51722	SRSF7	0.463739	1.26e-23
DUSP6_AP_23617	SRSF5	0.463678	4.58e-27
CERCAM_RI_87747	SRSF7	0.463574	4.72e-27
CEP290_AP_23607	SRSF11	0.463117	1.88e-23
ADSSL1_AP_29549	SRSF5	0.462842	1.55e-25
KIF23_AP_31389	SRSF5	0.462583	7.98e-27
SMARCD3_RI_82363	ZRANB2	0.462305	8.63e-27
SMARCD3_RI_82363	PTBP2	0.461421	1.11e-26
NET1_AP_10659	ELAVL1	0.460031	1.29e-26
TCF12_AP_30783	NOVA2	0.459846	3.14e-26
SMARCD3_RI_82363	TARDBP	0.459692	1.8e-26
ADSSL1_AP_29549	SRSF11	0.459605	3.68e-25
LIMS1_AP_54884	NOVA2	0.458356	2.62e-26
CERCAM_RI_87747	SRSF6	0.457513	2.62e-26
FASTK_RI_82335	ZRANB2	0.457481	2.64e-26
TBCK_AP_70265	QKI	0.45691	3.1e-26
COX7C_RI_72714	SRSF11	0.456024	6.67e-25
CERCAM_RI_87747	TIA1	0.454453	6.14e-26
SYTL1_AP_1321	HNRNPH1	0.453082	1.13e-25
AQP1_AP_79157	TARDBP	0.451933	1.55e-25
CTTN_ES_17403	RBM5	0.451463	1.4e-25
SYTL1_AP_1321	TIA1	0.44937	3.11e-25
PINLYP_AP_50209	CELF2	0.447206	8.89e-23
ALS2CL_AA_64464	SRSF11	0.445378	5.45e-24
CEP290_AP_23607	PTBP2	0.44482	1.47e-21
ZNF331_AP_51722	PTBP2	0.444781	1.19e-21
LEPR_AT_3295	QKI	0.444026	1.05e-24
ZNF331_AP_51722	TARDBP	0.443671	1.54e-21
TNFRSF12A_AD_33349	RBM5	0.442549	2.2e-22
FASTK_RI_82335	SRSF6	0.442009	1.8e-24
TMEM8B_AP_86317	SRSF2	0.441699	4.2e-24
GTF2IRD2_AT_80091	ELAVL4	0.44152	2.05e-24
SPTBN1_AP_53576	CELF2	0.441234	6.59e-24
TRPV3_AT_38443	HNRNPA1	0.440494	2.69e-24
RNF216_AA_78674	SRSF2	0.438345	1.25e-23
ADAMTSL2_AP_88071	RBFOX2	0.438268	4.83e-24
ZNF331_AP_51722	TIA1	0.438207	5.39e-21
UNG_AP_24277	HNRNPM	0.43796	5.24e-24
SEMA4D_AP_86802	CELF2	0.437817	5.44e-24
ZNF331_AP_51722	TRA2B	0.437659	6.11e-21
ANGPT2_AT_82577	TIA1	0.437312	6.21e-24
SMARCD3_RI_82363	HNRNPH1	0.436848	8.68e-24
AQP1_AP_79157	SRSF3	0.436798	8.8e-24
ZNF331_AP_51722	SRSF2	0.43658	7.8e-21
CSMD2_AT_1689	NOVA2	0.435665	9.55e-24
TNFRSF12A_AD_33349	SRSF5	0.433295	1.99e-21
SMARCD3_RI_82363	HNRNPA2B1	0.432846	2.44e-23
YME1L1_AA_11061	DAZAP1	0.432507	2.16e-23
NET1_AP_10659	KHSRP	0.432313	2.27e-23
RBM3_RI_88998	SRSF4	0.431127	3.08e-23
ZNF76_RI_75899	SRSF5	0.431013	3.17e-23
FASTK_RI_82335	SRSF10	0.430543	3.58e-23
FASTK_RI_82335	HNRNPA3	0.430092	4.02e-23
RBM3_RI_88998	HNRNPH1	0.429963	4.15e-23
AQP1_AP_79157	SRSF7	0.429624	5.57e-23
THAP4_AP_58392	NOVA1	0.429609	4.55e-23
YME1L1_AA_11061	HNRNPL	0.429327	4.89e-23
FXYD3_RI_49035	HNRNPH1	0.428893	1.62e-21
TTC7B_ES_28826	CELF2	0.428129	1.05e-21
TRPV3_AT_38443	SRSF7	0.427339	8.1e-23
YME1L1_AA_11061	SRSF3	0.426972	8.89e-23
RNF216_AA_78674	HNRNPH1	0.426865	2.28e-22
PODNL1_AP_47947	NOVA2	0.426608	1.08e-22
CERCAM_RI_87747	TRA2A	0.426238	1.07e-22
UNG_AP_24277	RBMX	0.426229	1.07e-22
AKR1C3_AP_10654	TIA1	0.425855	1.76e-22
PXN_AP_24743	TIA1	0.425378	1.33e-22
ZNF331_AP_51722	SRSF5	0.424171	1.22e-19
ALS2CL_RI_64463	SRSF5	0.423899	3.88e-22
COX7C_RI_72714	TIA1	0.423881	2.14e-21
FASTK_RI_82335	SRSF3	0.423647	2.05e-22
LIMK2_AP_61833	TIA1	0.423633	2.06e-22
DGCR6_AT_61029	SF3B1	0.423571	2.09e-22
CERCAM_RI_87747	HNRNPA1	0.423485	2.14e-22
CTTN_ES_17403	SRSF5	0.423427	2.17e-22
NUCB2_AP_14519	SRSF5	0.423363	2.2e-22
RELA_RI_16898	PTBP2	0.422305	2.87e-22
ALS2CL_RI_64463	RBM5	0.421874	6.38e-22
TRPV3_AT_38443	HNRNPL	0.420651	4.32e-22
MXRA8_AP_142	SRSF5	0.420327	9.31e-22
SMARCD3_RI_82363	SRSF2	0.420293	5.75e-22
VAMP2_RI_39105	SRSF5	0.420266	4.75e-22
CERCAM_RI_87747	HNRNPA2B1	0.420152	4.89e-22
YME1L1_AA_11061	HNRNPDL	0.419913	5.19e-22
ZNF76_RI_75899	TIA1	0.419412	5.87e-22
TACC1_AP_83437	CELF2	0.418735	9.07e-20
VAMP2_RI_39105	SRSF6	0.418688	7.02e-22
MAPRE2_AP_45134	ESRP1	0.418669	1.54e-21
VAMP2_RI_39105	SRSF10	0.417739	8.86e-22
IL1RL1_AT_54791	CELF2	0.417349	1.58e-21
SYTL1_AP_1321	SRSF2	0.417273	1.2e-21
FAM73B_AA_87819	SRSF11	0.417238	4.27e-21
RBM3_RI_88998	ZRANB2	0.416737	1.13e-21
YME1L1_AA_11061	AUF1	0.416716	1.14e-21
ADD3_AP_13076	NOVA1	0.41519	1.49e-20
FASTK_RI_82335	HNRNPA2B1	0.414463	1.97e-21
NET1_AP_10659	HNRNPU	0.414049	2.18e-21
DUSP6_AP_23617	SRSF11	0.413807	2.31e-21
SYTL1_AP_1321	HNRNPA2B1	0.413685	2.87e-21
TRPV3_AT_38443	SRSF3	0.413666	2.39e-21
ADCK5_RI_85593	SRSF11	0.413548	4.34e-21
LIMK2_AP_61833	ELAVL1	0.413527	2.47e-21
ZNF331_AP_51722	SRSF11	0.413353	1.22e-18
EXOC6_AP_12541	CELF2	0.412237	1.28e-18
CCDC14_AP_66487	PTBP2	0.412219	1.39e-20
FASTK_RI_82335	TRA2B	0.412085	3.5e-21
ZNF76_RI_75899	ZRANB2	0.411551	3.98e-21
ALS2CL_RI_64463	HNRNPH1	0.411351	8.04e-21
CCDC14_AP_66487	SRSF11	0.410224	2.21e-20
UNG_AP_24277	HNRNPU	0.40948	6.53e-21
ARPC1B_ES_80609	SRSF5	0.408136	8.99e-21
TMEM8B_AP_86317	HNRNPM	0.407742	1.88e-20
ADAMTSL2_AP_88071	QKI	0.407497	1.05e-20
FASTK_RI_82335	RBMX	0.407198	1.12e-20
RNF216_AA_78674	TIAL1	0.406135	3.28e-20
ITGB4_ES_43489	NOVA1	0.405794	1.71e-20
ADSSL1_AP_29549	PTBP2	0.405689	1.87e-19
CTTN_ES_17403	HNRNPH1	0.40533	1.75e-20
ADD3_AP_13076	CELF2	0.405329	1.41e-19
DUSP6_AP_23617	PTBP2	0.404704	2.02e-20
VAMP2_RI_39105	SRSF7	0.404135	2.31e-20
ARHGEF7_AP_26278	NOVA2	0.404023	5.81e-18
EGLN3_AT_27148	HNRNPL	0.403644	2.59e-20
ZNF76_RI_75899	RBM5	0.403607	2.61e-20
ECHDC2_ES_3030	SRSF11	0.4035	8.94e-19
RNF216_AA_78674	SRSF6	0.402882	6.93e-20
ZNF331_AP_51722	TRA2A	0.402188	1.21e-17
CASQ1_AP_8433	CELF2	0.401859	1.01e-16
YME1L1_AA_11061	SRSF7	0.401556	4.22e-20
TTC7B_ES_28826	NOVA2	0.401439	4.78e-19
COL16A1_ES_1493	NOVA2	0.401312	7.6e-20
SLC25A16_ES_11952	TIA1	0.401239	6.57e-18
CERCAM_RI_87747	SRSF10	0.401201	4.58e-20
MAPRE2_AP_45134	ESRP2	0.400443	1.11e-19
SLC22A15_AT_4355	SF3B1	0.400329	5.6e-20
FXYD3_RI_49035	SRSF5	0.400167	1.07e-18
YME1L1_AA_11061	SRSF9	0.400096	5.91e-20
ADSSL1_AP_29549	TARDBP	0.400031	6.5e-19
BOC_AT_66194	CELF2	-0.400046	5.98e-20
TNC_ES_87357	TIA1	-0.400349	6.09e-20
PTK2_AP_85291	RBMX	-0.400415	5.49e-20
AQP1_AP_79157	QKI	-0.401109	5.58e-20
PODNL1_AP_47947	ESRP1	-0.406718	1.38e-20
LIMK2_AP_61833	ESRP1	-0.41031	5.36e-21
FAM72A_AT_9577	SRSF10	-0.410555	5.05e-21
MCM7_AP_80880	PTBP1	-0.411424	4.1e-21
TBCK_AP_70265	SRSF9	-0.411776	3.77e-21
TPM4_AP_48125	ESRP2	-0.413664	2.39e-21
ADAMTSL2_AP_88071	DAZAP1	-0.413766	2.33e-21
NPHP3_AT_66810	PTBP2	-0.414263	2.07e-21
ADAMTSL2_AP_88071	TARDBP	-0.41978	5.36e-22
DMKN_AD_49145	ESRP2	-0.42259	7.97e-22
SIAH1_AP_36338	HNRNPM	-0.422729	2.58e-22
ADAMTSL2_AP_88071	HNRNPA1	-0.424155	1.81e-22
RNF180_AT_72195	NOVA2	-0.424288	3.52e-22
NPHP3_AT_66810	TIA1	-0.424627	1.6e-22
TRPV3_AT_38443	ESRP1	-0.42856	5.94e-23
ADAMTS2_AT_74891	NOVA2	-0.429279	4.95e-23
THAP4_AP_58391	NOVA1	-0.429609	4.55e-23
LIMK2_AP_61833	ESRP2	-0.433111	1.85e-23
ADAMTSL2_AP_88071	SRSF5	-0.435024	1.13e-23
ADAMTS2_AT_74891	CELF2	-0.439271	3.71e-24
CERCAM_RI_87747	RBFOX2	-0.439494	3.5e-24
GTF2IRD2_AT_80091	SRSF9	-0.444486	9.28e-25
ADAMTSL2_AP_88071	SRSF3	-0.446638	5.2e-25
LPHN2_ES_3565	QKI	-0.450808	2.29e-21
P4HA3_AT_17766	NOVA2	-0.452512	1.32e-25
TBCK_AP_70265	HNRNPA1	-0.461546	8.4e-27
CNGB1_AT_36617	TIA1	-0.464275	3.86e-27
EPS8L1_AP_52008	ESRP2	-0.468683	9.08e-27
FAM72A_AT_9577	TRA2B	-0.473063	3.01e-28
CTNND1_ES_15935	QKI	-0.483337	1.38e-29
AQP1_AP_79157	NOVA2	-0.489391	2.83e-30
PODNL1_AP_47947	ESRP2	-0.497548	1.9e-31
AQP1_AP_79157	CELF2	-0.498284	1.73e-31
PTK2_AP_85291	ELAVL1	-0.50069	5.99e-32
PRKAG2_AP_82384	CELF2	-0.502038	2.33e-30
NPHP3_AT_66810	RBM5	-0.512011	1.45e-33
TBCK_AP_70265	DAZAP1	-0.518917	1.39e-34
VAV1_AP_47087	CELF2	-0.52352	9.02e-32
TTC39A_AT_2950	ESRP2	-0.52715	7.98e-36
PRSS27_AT_33296	ESRP2	-0.563874	8.38e-42

## Sheet: S7_2_SF_methylation
Supplementary Table S7_2. The correlation between splicing factor (SF) methylation and SF expression in HNSC
Splicing Factor	Pearson's coefficient	adjusted_P value
TIAL1	-0.386613	2.07e-16
HNRNPA3	-0.378155	6.07e-16
TRA2B	-0.361891	1.06e-14
NOVA1	-0.332204	2.06e-12
HNRNPD	-0.305556	1.33e-10
RBFOX2	-0.280749	4.46e-09
DAZAP1	-0.28011	4.46e-09
PTBP2	-0.265026	3.2e-08
HNRNPA1	-0.26293	3.77e-08
HNRNPU	-0.231227	1.81e-06
QKI	-0.223394	4.04e-06
ELAVL1	-0.214326	9.93e-06
SRSF6	-0.21341	9.93e-06
SRSF4	-0.213037	9.93e-06
SF3B1	-0.211476	1.1e-05
HNRNPM	-0.210488	1.14e-05
HNRNPA2B1	-0.199007	3.5e-05
SRSF5	-0.198346	3.5e-05
SRSF2	-0.197928	3.5e-05
SRSF11	-0.196156	3.85e-05
ESRP1	-0.195975	3.85e-05
SRSF3	-0.188841	7.33e-05
RBM5	-0.187839	7.72e-05
PTBP1	-0.178474	0.000175783
TARDBP	-0.165883	0.000505547
HNRNPL	-0.164945	0.00052592
ESRP2	-0.16253	0.000618986
HNRNPH1	-0.155411	0.00106143
SRSF7	-0.153278	0.00121211
TIA1	-0.136245	0.00427908
FUS	-0.134189	0.00463561
KHSRP	-0.120637	0.0110349
HNRPDL	-0.118617	0.0121493
ELAVL4	-0.11304	0.0165886
ZRANB2	-0.111706	0.017368
TRA2A	-0.11131	0.017368

## Sheet: S7_3_SF_CNA
Supplementary Table S7_3. SF expression with different SF copy number status in HNSC
Splicing Factor	Cases with CN Loss	adj_P_value	Cases with CN Gain	adj_P_value
ELAVL1	125	<0.05	45	<0.05
ELAVL4	62	<0.05	62	N.S.
FUS	49	N.S.	101	N.S.
HNRNPA1	43	N.S.	77	N.S.
HNRNPA2B1	27	<0.05	168	<0.05
HNRNPD	130	<0.05	53	<0.05
HNRNPH1	176	<0.05	35	<0.05
HNRNPL	78	<0.05	71	<0.05
HNRNPU	32	<0.05	129	<0.05
HNRNPM	120	N.S.	44	<0.05
NOVA1	69	N.S.	139	N.S.
NOVA2	82	N.S.	65	N.S.
PTBP1	150	N.S.	34	<0.05
SRSF2	36	N.S.	102	<0.05
SRSF3	71	<0.05	80	<0.05
SRSF4	77	<0.05	49	<0.05
SRSF5	55	<0.05	147	<0.05
SRSF6	32	N.S.	178	<0.05
SRSF7	30	N.S.	97	<0.05
TRA2B	6	N.S.	334	<0.05
TIA1	21	<0.05	106	<0.05
TIAL1	113	<0.05	35	<0.05
KHSRP	128	<0.05	41	<0.05
SRSF9	50	<0.05	74	<0.05
SRSF11	76	<0.05	52	<0.05
ZRANB2	80	<0.05	49	N.S.
QKI	80	<0.05	54	N.S.
HNRNPDL	130	<0.05	53	N.S.
RBM5	335	<0.05	7	<0.05
CELF2	149	<0.05	42	N.S.
TARDBP	83	<0.05	56	N.S.
SF3B1	67	<0.05	77	<0.05
RBFOX2	66	<0.05	108	<0.05
DAZAP1	149	<0.05	34	<0.05
RBMX	47	N.S.	120	<0.05
TRA2A	24	<0.05	171	<0.05
ESRP1	11	N.S.	310	<0.05
PTBP2	90	<0.05	45	<0.05
ESRP2	76	<0.05	102	<0.05
HNRNPA3	42	<0.05	105	<0.05
