# Supplementary material for: Comprehensive characterization of the alternative splicing landscape in head and neck squamous cell carcinoma reveals novel events associated with tumorigenesis and the immune microenvironment
Source: Theranostics. 2019 Oct 14;9(25):7648–65. doi: 10.7150/thno.36585 (PMC6831462; doi:10.7150/thno.36585)
Supplement: Supplementary file 2 — Supplementary tables. [file thnov09p7648s2.zip › Table S8.xlsx]

## Sheet: S8_1_TP53
Supplementary Table S8_1. Cox proportional hazards analyses of 18 CASEs with TP53 for DFS and OS.
TP53		DFS			OS
		HR	95%CI	P-value adjusted	HR	95%CI	P-value adjusted
	LYST	0.672	0.515-0.877	0.003	0.706	0.527-0.947	0.02
	FBLN5				0.709	0.522-0.963	0.028
	RHOT1	0.72	0.537-0.966	0.028	0.671	0.484-0.93	0.017
	B9D2	1.407	1.076-1.84	0.013	1.395	1.039-1.872	0.027
	ZNF587B	0.71	0.537-0.94	0.017	0.688	0.507-0.935	0.017
	MTA3	0.697	0.528-0.919	0.011	0.735	0.543-0.994	0.046
	IL1RL1	0.612	0.469-0.797	0	0.647	0.485-0.865	0.003
	MACROD2	0.745	0.566-0.98	0.036	0.738	0.547-0.997	0.048
	CCDC14	0.682	0.52-0.896	0.006	0.607	0.449-0.82	0.001
	ERBB2IP	0.7	0.533-0.919	0.01	0.683	0.507-0.92	0.012
	ADAMTS2	1.641	1.263-2.134	0	1.566	1.174-2.09	0.002
	RNF8
	CEP85L	1.586	1.214-2.072	0.001	1.784	1.325-2.402	0
	AQP1	1.604	1.225-2.101	0.001	1.516	1.128-2.038	0.006
	GTF2IRD2	0.696	0.532-0.909	0.008	0.723	0.539-0.97	0.03
	TOP1MT	0.754	0.578-0.983	0.037
	EGFL7	1.312	1.002-1.717	0.048
	SH3KBP1	1.48	1.102-1.987	0.009	1.525	1.109-2.096	0.009

## Sheet:  S8_2_EGFR
Supplementary Table S8_2. Cox proportional hazards analyses of 18 CASEs with EGFR for DFS and OS.
EGFR		DFS			OS
		HR	95%CI	P value adjusted	HR	95%CI	P value adjusted
	LYST	0.69	0.529-0.902	0.006	0.72	0.537-0.965	0.028
	FBLN5	0.753	0.57-0.994	0.045	0.698	0.515-0.946	0.02
	RHOT1	0.706	0.526-0.947	0.02	0.645	0.465-0.896	0.009
	B9D2	1.378	1.054-1.802	0.019	1.358	1.011-1.822	0.042
	ZNF587B	0.699	0.529-0.925	0.012	0.667	0.492-0.905	0.009
	MTA3	0.704	0.534-0.93	0.013
	IL1RL1	0.619	0.475-0.807	0	0.656	0.491-0.877	0.004
	MACROD2	0.755	0.574-0.994	0.045
	CCDC14	0.665	0.507-0.872	0.003	0.581	0.43-0.784	0
	ERBB2IP	0.702	0.535-0.922	0.011	0.678	0.504-0.913	0.01
	ADAMTS2	1.628	1.252-2.118	0	1.552	1.162-2.073	0.003
	RNF8
	CEP85L	1.603	1.229-2.09	0	1.818	1.353-2.443	0
	AQP1	1.624	1.242-2.124	0	1.53	1.139-2.055	0.005
	GTF2IRD2	0.7	0.536-0.916	0.009	0.729	0.543-0.978	0.035
	TOP1MT	0.752	0.576-0.981	0.036
	EGFL7	1.368	1.046-1.79	0.022	1.388	1.032-1.865	0.03
	SH3KBP1	1.439	1.07-1.935	0.016	1.465	1.063-2.018	0.02

## Sheet:  S8_3_MOLECULAR_SUBTYPES
Supplementary Table S8_3. Cox proportional hazards analyses of 18 CASEs with Molecular Subtypes for DFS and OS.
Molecular Subtypes		DFS
		HR	95%CI	P value	HR	95%CI	P value
				adjusted			adjusted
	LYST	0.648	0.461-0.913	0.013	0.629	0.436-0.908	0.013
	FBLN5
	RHOT1				0.561	0.376-0.839	0.005
	B9D2	1.407	1.012-1.958	0.043	1.432	1.005-2.041	0.047
	ZNF587B	0.7	0.499-0.982	0.039	0.604	0.42-0.868	0.006
	MTA3
	IL1RL1	0.633	0.45-0.891	0.009	0.608	0.423-0.873	0.007
	MACROD2
	CCDC14	0.603	0.419-0.867	0.006	0.523	0.352-0.778	0.001
	ERBB2IP	0.706	0.503-0.992	0.045	0.695	0.485-0.996	0.047
	ADAMTS2	1.609	1.14-2.27	0.007	1.464	1.016-2.111	0.041
	RNF8
	CEP85L	1.673	1.195-2.341	0.003	1.835	1.277-2.638	0.001
	AQP1	1.52	1.075-2.15	0.018	1.532	1.06-2.215	0.023
	GTF2IRD2
	TOP1MT
	EGFL7				1.476	1.019-2.139	0.039
	SH3KBP1
